# Supplementary material for: Impact of root-associated strains of three Paraburkholderia species on primary and secondary metabolism of Brassica oleracea
Source: Sci Rep. 2021 Feb 2;11:2781. doi: 10.1038/s41598-021-82238-9 (PMC7854645; doi:10.1038/s41598-021-82238-9)
Supplement: Supplementary file 1 — Supplementary Information 1. [file 41598_2021_82238_MOESM1_ESM.xlsx]

## Sheet: Supplementary Excel
Impact of root-associated Paraburkholderia species on primary and secondary metabolism of Brassica oleracea
Je-Seung Jeon1,2, Natalia Carreno-Quintero1,3, Henriëtte D.L.M. van Eekelen4, Ric C.H. De Vos4, Jos M. Raaijmakers1,2 and Desalegn W. Etalo1*
1-Netherlands Institute of Ecology NIOO-KNAW, Department of Microbial Ecology, Wageningen, 6708 PB, Netherlands. 2-Institute of Biology, Leiden University, Leiden 2333 BE, The Netherlands; 3-KeyGene, Wageningen, 6708PW, The Netherlands; 4-Wageningen Plant Research, Bioscience, Wageningen, 6708 PB, The Netherlands
List of data
Supplementary Excel, Table S5. GC-MS data of Broccoli leave at 6 dpi that corrrespondece to Figure 3b1.
Supplementary Excel, Table S6. GC-MS data of Broccoli leave at 11 dpi that corrrespondece to Figure 3b2.
Supplementary Excel, Table S7. LC-MS data of Broccoli leave at 6 dpi that corrrespondece to Figure 4b1.
Supplementary Excel, Table S8. LC-MS data of Broccoli leave at 11 dpi that corrrespondece to Figure 4b2.
Supplementary Excel, Table S9. Mapping of primary and secondary metabolites that corrrespondece to Figure 6.

## Sheet: Table S5_GC_6dpi
Supplementary Excel, Table S5. GC-MS data of Broccoli leave at 6 dpi that corrrespondece to Figure 3b1.
Original #	centrotype	GM #	GM Clust #	Mapping #	NIST Order	centrotype	Change by	cent.factor	peak num	Scan Nr	Ret(min)	Mass	RI Observed	CLF	Annotation	RI in Lib	Hit 0-Final_Annotation	Hit 1	ChemFor_1	MF1	RMF1	Pr1	CAS1	Lib1	ID1	Hit 2	ChemFor_2	MF2	RMF2	Pr2	CAS2	Lib2	ID2	Hit 3	ChemFor_3	MF3	RMF3	Pr3	CAS3	Lib3	ID3	AVE_Value	FC_C_B.g_6	FC_C_B.h_6	FC_C_B.t_6	FC_M_B.g_6	FC_M_B.h_6	FC_M_B.t_6	FC>1.5
83	1131	1	1		163	1131	#N/A	1	2	11485	15.2381	73	1725	148				Methyl 5-[3,3-bis(trimethylsilyl)oxiran-2-yl]pentanoate	C14H30O3Si2	975	975	0.626		w9n11	469935	2,2-bis(trimethylsilyl)styrene oxide	C14H24OSi2	929	929	0.132	123382-28-5	w9n11	363606	Hexamethylborazine	C6H18B3N3	927	927	0.122	877-07-6	w9n11	96210	561	-1.14	1.27	1.32	1.23	1.32	1.5	0
21	141	2	1		141	141	Temporal	1	3	3704	8.75419	61	1213	150				(2E)-1-O-Acetyl-3,7-dimethyl-6,7-dihydroxy-oct-3-en-1-ol-6,7-diol-18O2	C10H18O2	983	983	0.298		w9n11	109853	4,6,10,12-Tetramethoxy-6,12-bis(methylthiomethyl)tricyclo[6.4.0.0(1,8)]trideca-3,9-diene-5,11-dione	C20H28O6S2	979	979	0.252		w9n11	712239	(E)-2-(tert-Butyl)ethenysulfonamide	C6H13NO2S	973	973	0.198		w9n11	91938	1312	-1.9	-1.6	-1.37	-1.47	-1.41	-1.24	2
20	138	3	1		177	138	Temporal	1	3	3683	8.73669	82	1212	-429				Carbamimidothioic acid, N-cyano-N'-methyl-, methyl ester	C4H7N3S	711	889	0.461	5848-24-8	replib	11720	Carbamimidothioic acid, N-cyano-N'-methyl-, methyl ester	C4H7N3S	710	888	0.461	5848-24-8	w9n11	35039	Carbamimidothioic acid, N-cyano-N'-methyl-, methyl ester (CAS)	C4H7N3S	690	863	0.461	5848-24-8	w9n11	35038	213	-5.09	-2.17	-1.32	-1.5	-1.95	-1.15	3
99	1590	4	1		132	1590	Treatment_reduced	1	4	13075	16.563	73	1848	-372	acceptable	1846	4-(2-Aminoethyl)-2-methoxyphenol, 3TMS derivative	4-(2-Aminoethyl)-2-methoxyphenol, 3TMS derivative	C18H37NO2Si3	538	538	0.02	123315-37-7	w9n11	358984	Silanamine, N-[2-iodo-3-(trimethylsilyl)-2-propenyl]-1,1,1-trimethyl-N-(trimethylsilyl)-, (Z)- (CAS)	C12H30INSi3	697	942	0.107	118799-88-5	w9n11	674376	Silanamine, 1,1,1-trimethyl-N-(trimethylsilyl)-N-[2-[(trimethylsilyl)methylene]-4-hexenyl]-, (E,?)- (CAS)	C16H37NSi3	682	922	0.0648	118799-90-9	w9n11	534484	519	-8.54	-6.92	-1.48	-8.19	-5.17	-5.01	5
57	825	5	1		136	825	#N/A	1	3	9341	13.4515	73	1570	-539				trimethylsilyl (trimethylsilyl)lactate	C9H22O3Si2	773	773	0.489		w9n11	275844	1,2-Bis(?-trimethylsilypropoxy)ethane	C14H34O2Si2	748	748	0.149		w9n11	437012	Trimethylsilyloxime,trimethylsilylether,trimethylsilylesterderol 4-oxo-6-hydroxy-heptanoic acid	C16H37NO4Si3	747	747	0.143		w9n11	662424	921	-1.86	-1.25	-1.28	-1.3	-1.09	1.24	1
115	2612	6	1		185	2612	#N/A	1	2	13949	17.2914	73	1919	-119				3-[(trimethylsilyl)oxy]indene	C12H16OSi	880	880	0.687	31928-64-0	w9n11	192039	1-(2-phenyl-1-((trimethylsilyl)methyl)-2-propenyl)cyclohexanol	C19H30OSi	821	821	0.124		w9n11	471782	Phenyl[2'-(phenyl-thiomethylene)cyclohex-1-yl]methanol	C20H22OS	804	804	0.0677	125335-10-6	w9n11	492623	422	-5.21	-1.81	-1.53	-1.91	-1.29	-1.24	4
112	2556	7	1		167	2556	#N/A	1	4	13767	17.1397	73	1904	-377				trimethylsilyl (trimethylsilyl)lactate	C9H22O3Si2	779	779	0.402		w9n11	275844	Trimethylsilyloxime,trimethylsilylether,trimethylsilylesterderol 4-oxo-6-hydroxy-heptanoic acid	C16H37NO4Si3	779	779	0.402		w9n11	662424	2,2,4,4,4-D5-3-HYDROXYBUTYRATE 2TMS	C10H24O3Si2	745	745	0.103	55133-94-3	w9n11	316318	1153	2	1.6	1.21	-9.7	1.93	1.85	5
150	3250	8	2		95	3250	Temporal	1	7	24532	26.1102	73	3011	-988				[Amino-bis(diisopropylamino)phosphane] tricarbonyl nickel	C15H30N3NiO3P	636	800	0.487		w9n11	659081	1,1-bis(trimethylsilyl)-2-octanol	C14H34OSi2	606	834	0.135	123382-27-4	w9n11	392436	6-Hydroxy-1,6-bis(trimethylsilyl)hexanone	C12H18O2Si2	601	795	0.109		w9n11	322758	1838	-1.49	-1.46	-1.38	-1.81	-2.02	-2.08	3
67	939	9	2		77	939	Temporal	1	10	10157	14.1315	140	1627	-157				3-DIMETHYLAMINO-1,2,4-TRIAZINE 1-OXIDE	C5H8N4O	866	940	0.603	61178-07-2	w9n11	49360	5-Hydroxy-2-ethyl-4-pyrone	C7H8O3	817	947	0.124		w9n11	49834	N-Methyl-N-n-butyltrifluoroacetamide	C7H12F3NO	804	847	0.08	38182-15-9	mainlib	127564	3708	-1.46	-1.34	-1.14	-1.92	-1.77	-1.6	3
54	795	10	2		156	795	Temporal	1	5	8752	12.9607	55	1529	-752	acceptable	1529	Hexamethylene diacrylate	Hexamethylene diacrylate	C12H18O4	565	662	0.04	13048-33-4	w9n11	254731	6-[(4'-Nitrophenyl)sulfonyl]-6-azabicyclo[3.1.0]hexane	C11H12N2O4S	724	939	0.169		w9n11	374058	(E)-1-Cyanopenten-3-ol	C6H9NO	722	936	0.156		w9n11	17090	547	-1.58	-1.8	-1	-5.82	-5.37	-3.47	5
126	2842	11	2		9	2842	Temporal	1	72	15604	18.6705	73	2061	-328				Maltose		836	839	0.174		pri	62	Palatinose		834	836	0.16		pri	64	Maltose		823	823	0.11		pri	61	29555	-1.74	-1.37	-1.62	-3.01	-2.64	-2.09	5
77	1049	12	2		80	1049	Cultivar Specific	1	9	10986	14.8223	73	1687	-573				9-(TRIMETHYLSILYLOXY)-4-TRIMETHYLSILY-1,4(E)-NONADIENE	C15H32OSi2	713	954	0.453		w9n11	420726	Methyl (5S,6Z,8E)-9-tert-Butyldimethylsilyl-5-tert-butyldimethylsilyloxy-6,8-nonadienoate	C19H38O3Si2	672	801	0.103		w9n11	626304	8-(TRIMETHYLSILYLOXY)-3-TRIMETHYLSILYL-3(Z)-OCTENE	C14H32OSi2	664	889	0.077		w9n11	386740	3180	-1.45	-1.25	-2.06	-3.26	-2.94	-2.24	4
72	958	13	2		162	958	Cultivar Specific	1	2	10525	14.4381	73	1654	-110				2-[(2-Propenyl)oxy]ethanol	C5H10O2	946	946	0.152		w9n11	12341	1-CHLORO-3-METHOXYPROP-1-YNE	C4H5ClO	944	944	0.14	73399-98-1	w9n11	13243	Methane, isothiocyanato- (CAS)	C2H3NS	940	940	0.118	556-61-6	w9n11	2238	1305	-1.25	-1.15	-1.68	-2.62	-2.69	-2.04	4
50	688	14	2		150	688	Cultivar Specific	1	3	8547	12.7899	140	1515	-201				1-(1-Tosyl-2-oxopropyl)-2-pyrrolidinone	C14H17NO4S	825	887	0.543		w9n11	450757	URACIL DIMETHYL	C6H8N2O2	806	867	0.264	26305-13-5	w9n11	49471	6-Butyl-45-ethyl-4-methylpiperidin-2-one	C12H23NO	751	807	0.0511		w9n11	174367	715	-1.68	-1.53	-1.26	0.04	0.04	-34.53	3
40	569	15	2		120	569	Cultivar Specific	1	4	6899	11.4166	73	1407	-223				4,5-Diethynyl-6-methoxypyrimidine	C9H6N2O	813	813	0.517	86854-61-7	w9n11	83338	4H-3,1-Benzoxazine-2-carbonitrile	C9H6N2O	801	801	0.345		w9n11	83349	Ethanol, 2-(2-ethoxyethoxy)- (CAS)	C6H14O3	744	911	0.0645	111-90-0	w9n11	40907	607	-1.68	-1.5	-1.34	-20.56	0.05	-28.85	3
51	742	16	2	18	10	742	Cultivar Specific	1	67	8612	12.844	73	1520	167	acceptable	1522	L-5-Oxoproline, , 2TMS derivative	L-5-Oxoproline, , 2TMS derivative	C11H23NO3Si2	912	915	0.698	30274-77-2	mainlib	145923	L-Proline, 5-oxo-1-(trimethylsilyl)-, trimethylsilyl ester	C11H23NO3Si2	912	915	0.698	30274-77-2	w9n11	389275	L-Proline, 5-oxo-1-(trimethylsilyl)-, trimethylsilyl ester (CAS)	C11H23NO3Si2	909	946	0.698	30274-77-2	w9n11	389281	44369	-1.4	-1.38	-1.43	-3.07	-2.81	-2.28	3
52	772	17	2	16	37	772	Temporal	1	23	8666	12.889	73	1523	-526	acceptable	1525	GABA	GABA		650	650	4.03		pri	76	4-Aminobutanoic acid, 3TMS derivative	C13H33NO2Si3	692	726	0.18	39508-23-1	replib	10065	Butanoic acid, 4-[bis(trimethylsilyl)amino]-, trimethylsilyl ester	C13H33NO2Si3	692	726	0.18	39508-23-1	w9n11	514731	7742	-1.23	-1.26	-1.25	-1.74	-1.64	0.67	2
37	530	18	3		174	530	#N/A	1	2	6545	11.1216	73	1385	103				Isomer mixture of 6-Desoxy-1,2-O-isopropylidene-6-(trimethylsilyl)-?-D-glucofuranose and -?-L-idofuranose	C12H24O5Si	974	974	0.324	81722-76-1	w9n11	397176	2-Propanol, 1-(1-methylethoxy)- (CAS)	C6H14O2	961	961	0.209	3944-36-3	w9n11	24210	3,3-Dichloropropyne	C3H2Cl2	935	935	0.0626	25523-14-2	w9n11	14705	224	-1.76	-9.04	-9.75	-9.18	-8.91	0.43	5
33	480	19	3		59	480	#N/A	1	22	6312	10.9274	73	1370	-513				9-(TRIMETHYLSILYLOXY)-4-TRIMETHYLSILY-1,4(E)-NONADIENE	C15H32OSi2	747	991	0.603		w9n11	420726	8-(TRIMETHYLSILYLOXY)-3-TRIMETHYLSILYL-3(Z)-OCTENE	C14H32OSi2	715	952	0.161		w9n11	386740	Malonic acid, bis(2-trimethylsilylethyl ester	C13H28O4Si2	674	709	0.0367	90744-45-9	mainlib	42543	4744	-2.17	-14.66	-9.82	-8.98	-8.97	0.51	5
35	497	20	3		97	497	#N/A	0.999635	11	6353	10.9616	218	1373	103				anhydro-5-[3-(n-butoxy)-4-methoxyphenyl]-1,4-dimethyl-3-hydroxy-1,2,4-triazolium hydroxide	C15H21N3O3	834	834	0.853	133074-66-5	w9n11	440121	Ethyl (E)-4-(2-Cyanophenyl)-3-phenyl-2-butenoate	C19H17NO2	720	863	0.0518		w9n11	441011	Ethyl (Z)-4-(2-Cyanophenyl)-3-phenyl-2-butenoate	C19H17NO2	719	862	0.0498		w9n11	441010	525	-2.41	-32.13	-13.38	-17.96	-26.08	0.48	5
34	486	21	3		73	486	#N/A	0.989156	23	6326	10.9391	57	1371	-161				2-(m-Methylphenyl)quinoline	C16H13N	731	734	0.345		w9n11	234536	N-(1H-pyrrolo[2,3-b]pyridine-6-yl)diethylenetriamine	C11H17N5	717	897	0.216		w9n11	233462	Diethyl 6-methylene-7-octen-1-yne-4,4-dicarboxylate	C15H20O4	701	877	0.125		w9n11	364020	1082	-2.42	-58	-18.95	-20.08	-57.16	0.46	5
26	327	22	4	10	82	327	#N/A	1	9	4931	9.77665	73	1286	-103	acceptable	1286	Isoleucine	Isoleucine		776	776	2.76		pri	32	L-Norleucine, 2TMS derivative	C12H29NO2Si2	812	812	0.0977	55320-11-1	replib	24551	L-Norleucine, N-(trimethylsilyl)-, trimethylsilyl ester	C12H29NO2Si2	812	812	0.0977	55320-11-1	w9n11	394862	2186	-2.16	-2.82	-3.21	0.49	0.25	0.43	3
38	536	23	4		135	536	Cultivar Specific	1	5	6584	11.1541	174	1387	-197	acceptable	1386	Ethyl 2,4-Dimethylbenzoate	Ethyl 2,4-Dimethylbenzoate	C11H14O2	462	665	0		w9n11	126558	1,2,3,4,5,6-Hexahydropyrrolo[4,3,2-d,e]-4-oxoquinoline	C10H10N2O	833	833	0.354		w9n11	117663	N-Methyl-N-[2-methyl-1-(trimethylsiloxy)propyl]acetamide	C10H23NO2Si	780	940	0.07		w9n11	227602	329	-1.16	-1.21	-1.7	0.4	-2.84	0.69	2
78	1066	24	4		40	1066	Cultivar Specific	1	22	11142	14.9523	75	1699	-2143				(1S),2(R),8(R),8a(S)-Octahydro-1,2,8-indolizidinetriol	C8H15NO3	584	657	0.129		w9n11	115291	2-Azido-3,3-dimethyl-2-(trimethylsiloxy)butane	C9H21N3OSi	579	801	0.104	91633-26-0	w9n11	222399	1-(Trimethylsilyloxy)cyclopentene	C8H16OSi	576	760	0.0918	19980-43-9	w9n11	79463	4421	-1.28	-1.38	-2.45	-3.47	-2.76	-2.14	4
79	1070	25	4		118	1070	Cultivar Specific	0.387956	25	11142	14.9523	75	1699	-1589				Glutamine		560	560	0.191		pri	39	1-(Trimethylsilyloxy)cyclopentene	C8H16OSi	549	768	0.131	19980-43-9	w9n11	79463	1-(Trimethylsilyloxy)cyclopentene	C8H16OSi	549	768	0.131	19980-43-9	mainlib	41461	4421	-1.28	-1.38	-2.45	-3.47	-2.76	-2.14	4
82	1128	26	4		101	1128	Cultivar Specific	1	6	11409	15.1748	73	1719	-779				Bis(trimethylsilyl) sulfate	C6H18O4SSi2	699	766	0.277	18306-29-1	w9n11	299311	Bis(trimethylsilyl) sulfate	C6H18O4SSi2	699	766	0.277	18306-29-1	w9n11	299313	10-METHYL-6-TRIMETHYLSILYL-5(Z),9-UNDECADIEN-1-OTMS	C18H38OSi2	696	929	0.244		w9n11	532406	2131	-1.27	-1.27	-2.43	-4.19	-3.99	-2.27	4
88	1222	27	4	12	5	1222	Cultivar Specific	1	144	12041	15.7014	73	1767	519	acceptable	1768	Glutamine	Glutamine		968	968	0.885		pri	39	l-Glutamine, tris(trimethylsilyl) deriv. (CAS)	C14H34N2O3Si3	857	948	0.0559	56145-13-2	w9n11	610447	L-Glutamine, 3TMS derivative	C14H34N2O3Si3	857	859	0.0559	70591-28-5	replib	24371	135524	-1.36	-1.32	-2.65	-3.67	-3.38	-2.24	4
66	929	28	5	25	122	929	#N/A	1	4	10101	14.0848	73	1623	-781	acceptable	1624	L-Phenylalanine	L-Phenylalanine		548	548	1.75		pri	30	N,O-Bis(trimethylsilyl)-L-phenylalanine	C15H27NO2Si2	644	644	0.584	7364-51-4	w9n11	488673	L-Phenylalanine, N-(trimethylsilyl)-, trimethylsilyl ester (CAS)	C15H27NO2Si2	644	644	0.584	7364-51-4	w9n11	488677	1024	-1.94	-1.6	-1.93	-1.31	-1.47	1.01	3
114	2611	29	5		184	2611	Treatment_reduced	1	2	13873	17.228	154	1913	-140				(1,2,5)Thiadiazolo(3,4-d)pyrimidin-7-amine	C4H3N5S	999	999	0.042	2829-57-4	mainlib	142860	(1,2,5)Thiadiazolo(3,4-d)pyrimidin-7-amine	C4H3N5S	999	999	0.042	2829-57-4	w9n11	72518	3,9-Diazabicyclo[4.2.1]nonan-4-one, 9-methyl-	C8H14N2O	997	997	0.0387	7309-42-4	mainlib	51066	478	-7.54	-2.77	-4.12	-4.68	-4.57	-2.03	6
17	110	30	5		183	110	Treatment_reduced	1	2	3352	8.46087	73	1192	125	acceptable		Methyl 7-Trimethylsilylheptanoate	Methyl 7-Trimethylsilylheptanoate	C11H24O2Si	906	906	2.03		w9n11	225123	1-CHLORO-3-METHOXYPROP-1-YNE	C4H5ClO	952	952	0.126	73399-98-1	w9n11	13243	3,3-Dichloropropyne	C3H2Cl2	950	950	0.116	25523-14-2	w9n11	14705	422	-5.11	-2.09	-2.81	-3.99	-2.64	-2.32	6
95	1526	31	5		127	1526	Treatment_reduced	1	4	12664	16.2206	73	1815	-219				Quinoline, 4-ethyl- (CAS)	C11H11N	775	775	0.415	19020-26-9	w9n11	82037	2-Ethyl-1-trimethylsilyloxyhexene	C11H24OSi	754	856	0.176	71504-20-6	w9n11	181890	(Z)-1-Methoxy-4,4-dimethyl-2-phenyl-2-pentene	C14H20O	751	793	0.156		w9n11	192977	879	-2.01	-1.36	-2.29	-3.9	-2.07	-1.45	4
113	2577	32	5	31	19	2577	Treatment_reduced	1	50	13838	17.1989	73	1910	226	acceptable	1912	Lysine	Lysine		863	863	0.916		pri	33	L-Lysine, 4TMS derivative	C18H46N2O2Si4	691	703	0.0194	55429-07-7	mainlib	42996	L-Lysine, N2,N6,N6-tris(trimethylsilyl)-, trimethylsilyl ester	C18H46N2O2Si4	691	703	0.0194	55429-07-7	w9n11	718883	9444	-3.61	-2.87	-4.21	-2.54	-2.89	-2.23	6
58	828	33	5		182	828	Treatment_reduced	1	2	9388	13.4907	73	1573	477	acceptable		Trimethyl[(2E/Z)-6-(2-thienyl)-2,6-heptadienyl]silane	Trimethyl[(2E/Z)-6-(2-thienyl)-2,6-heptadienyl]silane	C14H22SSi	626	626	0		w9n11	323909	2-Methyl-3,5,6-tris(trimethylsilyl)cyclohexa-1,3-diene	C16H34Si3	842	842	0.0384		w9n11	491412	(Z)-?-(Trimethylsiloxy)-?-(trimethylsilyl)p-chlorostyrene	C14H23ClOSi2	794	794	0.0079		w9n11	458657	1003	-2.52	-1.94	-3.12	-2.53	-1.95	-1.64	6
132	2990	34	5		161	2990	Temporal	1	2	16480	19.4004	73	2142	155				Trimethyl[o-[(p-tolylsulfonyl)-3-butenyl]benzyl]silane	C21H28O2SSi	856	856	0.54		w9n11	630797	Allyl 5-O-methoxymethyl-?,D-ribofuranoside	C10H18O6	849	849	0.414		w9n11	276090	Acetate of 3,3,3-tris(trimethylsilyl)propan-1-ol	C14H24O2Si3	727	727	0.0204		w9n11	485486	602	-2.19	-1.88	-1.78	-2.68	-2.67	-2.02	6
42	582	35	5		119	582	Treatment_reduced	1	4	7613	12.0116	73	1453	-819	acceptable	1452	N,N-Diethyl 6-oxoheptamide	N,N-Diethyl 6-oxoheptamide	C11H21NO2	568	674	0.13		w9n11	179351	(2r,3s)-5-(2-ethoxyethoxy)-3-methylpentane-1,3-diol-2-d	C10H21DO4	695	861	0.186		w9n11	197039	Pentanamide, N-methyl-N-(1-methylethyl)-	C9H19NO	691	691	0.158	54965-74-1	mainlib	28851	343	-16.07	-4.09	-16.43	-18.08	-10.83	-10.08	6
63	862	36	5		137	862	Treatment_reduced	1	3	9858	13.8823	73	1606	256				Z-Trimethyl[2-methyl-1-phenyl-1,3-butadien-3-yl]silane	C14H20Si	923	923	0.593	130552-24-8	w9n11	226585	7?((Trimethylsilyl)oxy)-(1H?,6H?)-11-thiabicyclo[4.4.1]undeca-2,4,8-triene 11,11-Dioxide	C13H20O3SSi	906	906	0.324		w9n11	419902	3,6-Dihydro-2H-N-phenyl-6-(trimethylsiloxy)-1,2-oxazine	C13H19NO2Si	810	810	0.0258	131180-13-7	w9n11	320514	252	-8.19	-3.42	-12.09	-9.22	-4.65	-7.23	6
73	987	37	5		11	987	Treatment_reduced	1	65	10638	14.5323	73	1662	375				L-Asparagine, N,N2-bis(trimethylsilyl)-, trimethylsilyl ester (CAS)	C13H32N2O3Si3	906	950	0.846	55649-62-2	w9n11	581733	Asparagine, 3TMS derivative	C13H32N2O3Si3	871	876	0.846	55649-62-2	replib	9840	L-Asparagine, N,N2-bis(trimethylsilyl)-, trimethylsilyl ester	C13H32N2O3Si3	871	876	0.846	55649-62-2	w9n11	581732	11663	-5.27	-3.1	-6.52	-9.71	-7.83	-4.24	6
49	683	38	5	32	134	683	Treatment_reduced	1	4	8535	12.7799	176	1514	-281	acceptable	1515	Methionine	Methionine		504	504	0.01		pri	36	N-(hexadecanalyl)-N,N'-bis(ethoxycrabonyl)-N-((pyridine-N-oxide)-2-thio)hydrazine	C27H45N3O6S	722	722	0.179	120572-97-6	w9n11	785034	[2'-(2''-(1'',3''-dioxanyl))phenyl]but-2-enol	C14H18O3	650	650	0.0249		w9n11	277570	216	-2.85	-2.19	-3.51	-3.09	-2.9	-1.85	6
59	831	39	5		144	831	Treatment_reduced	1	3	9646	13.7057	73	1591	133	acceptable	1595	Diethyl (2R/S,3R)-2-Allyl-3-(trimethylsiloxy)succinate	Diethyl (2R/S,3R)-2-Allyl-3-(trimethylsiloxy)succinate	C14H26O5Si	628	628	0		w9n11	469913	9-(TRIMETHYLSILYLOXY)-4-TRIMETHYLSILY-1,4(E)-NONADIENE	C15H32OSi2	898	898	0.194		w9n11	420726	8-(TRIMETHYLSILYLOXY)-3-TRIMETHYLSILYL-3(Z)-OCTENE	C14H32OSi2	873	873	0.0591		w9n11	386740	1062	-3.45	-2.42	-3.28	-4.1	-3.7	-2.73	6
86	1169	40	5		29	1169	Treatment_reduced	1	32	11761	15.4681	73	1746	-988				3,4-Dihydro-2-methoxy-4,7-dimethyl-1,4-benzodiazepin-5(5H)-one	C12H14N2O2	633	920	0.579		w9n11	230756	(3aS-cis)-1,2,3,3a,8,8a-Hexahydro-1,3a,8-trimethylpyrrolo[2,3-b]indol-5-ol n-Heptylcarbamate	C21H33N3O2	610	774	0.211	101246-68-8	w9n11	605960	6-Methyl-1-(3-hydroxyphenyl)uracil	C11H10N2O3	575	787	0.053		w9n11	230060	4550	-3.41	-2.29	-3.35	-3.97	-2.89	-2.1	6
69	949	41	5		110	949	Treatment_reduced	1	5	10264	14.2206	73	1635	136				(2r,3s)-1-acetoxy-5-(2-ethoxyethoxy)-3-methylpentan-3-ol-2-d	C12H23DO6	816	950	0.911	98448-41-0	w9n11	362854	N-Methyl-N-[2-methyl-1-(trimethylsiloxy)propyl]formamide	C9H21NO2Si	656	764	0.0227		w9n11	188660	2-Ethyl 4-methyl 2-methylthiazolidine-2,4-dicarboxylate	C9H15NO4S	655	655	0.0218		w9n11	273600	801	-2.73	-1.93	-2.52	-2.64	-2.21	-1.84	6
74	1028	42	5		65	1028	Treatment_reduced	1	11	10732	14.6106	73	1669	177	acceptable	1673	7,8-Dehydro-8-deoxocurcumen-11-ol	7,8-Dehydro-8-deoxocurcumen-11-ol	C15H24O2	651	651	0.03		w9n11	284575	6-methoxy-2-methyl-8-nitroquinoline	C11H10N2O3	811	811	0.085	54232-06-3	w9n11	230035	6-(2-Methoxyphenyl)uracil	C11H10N2O3	804	875	0.0651		w9n11	230085	3348	-3.05	-2.05	-3.23	-3.1	-2.56	-1.96	6
25	269	43	5	58	7	269	Treatment_reduced	1	127	4545	9.455	73	1263	155	acceptable	1263	Phosphoenolpyruvate(?)	Phosphoenolpyruvate(?)		907	971	0.751		pri	24	SILANOL, TRIMETHYL-, PHOSPHATE (3:1)	C9H27O4PSi3	876	880	0.205	10497-05-9	w9n11	500832	Silanol, trimethyl-, phosphate (3:1) (CAS)	C9H27O4PSi3	867	929	0.205	10497-05-9	w9n11	500833	59863	-3.81	-2.05	-2.63	-3.48	-2.32	-1.76	6
103	2038	44	6		103	2038	Treatment_reduced	1	7	13287	16.7397	73	1865	-799				Methyl (5S,6Z,8E)-9-tert-Butyldimethylsilyl-5-tert-butyldimethylsilyloxy-6,8-nonadienoate	C19H38O3Si2	684	836	0.403		w9n11	626304	2-(2'-Methylenecyclobutyl)-3-(trimethylsilyl)-1-propanol	C11H22OSi	672	744	0.269		w9n11	176867	5-BROMO-2-ETHYL-1-TRIMETHYLSILYLOXY-1-PENTENE	C10H21BrOSi	642	758	0.0746	63334-02-1	w9n11	362310	711	-34.81	-43.92	-37.38	-64.8	-35.65	-32.38	6
93	1456	45	6	27	8	1456	Treatment_reduced	1	107	12540	16.1172	73	1805	177	acceptable		DL-Ornithine, 4TMS derivative	DL-Ornithine, 4TMS derivative	C17H44N2O2Si4	851	853	0.287		mainlib	129867	DL-Ornithine, N,N,N'-tris(trimethylsilyl)-, trimethylsilyl ester	C17H44N2O2Si4	851	853	0.287		w9n11	702694	DL-Ornithine, N,N,N'-tris(trimethylsilyl)-, trimethylsilyl ester	C17H44N2O2Si4	851	853	0.287		w9n11	702695	18594	-12.52	-10.61	-13.78	-11.85	-8.33	-6.05	6
94	1521	46	6		129	1521	Treatment_reduced	0.952778	81	12562	16.1356	186	1807	-1296				6'-Methoxy-2,3'-bipyridine	C11H10N2O	591	803	0.418	96546-78-0	w9n11	146237	Methyl 1-methyl-2-(methylsulfanyl)-1H-imidazol-5-carboxylate	C7H10N2O2S	574	803	0.228		w9n11	144565	Peracetyl ketone oxime derivative of 1,4,6-tri-O-Methyl-2-hexulose	C15H25NO9	546	893	0.0658		w9n11	613121	234	-5.87	-6.78	-9.61	-7.32	-6.28	-5.49	6
138	3042	47	7		168	3042	Temporal	1	2	20220	22.517	58	2510	-122				VALERALDEHYDE	C5H10O	908	908	0.278		gplib	321	1,3-Propanediamine	C3H10N2	884	884	0.0933	109-76-2	w9n11	2569	1,3-Propanediamine (CAS)	C3H10N2	884	884	0.0933	109-76-2	w9n11	2570	1256	-1.06	1.01	1.29	1.26	-1.08	1.01	0
140	3048	48	7		169	3048	#N/A	1	2	20794	22.9953	73	2572	144				2,2-bis(trimethylsilyl)styrene oxide	C14H24OSi2	953	953	0.478	123382-28-5	w9n11	363606	Methyl 5-[3,3-bis(trimethylsilyl)oxiran-2-yl]pentanoate	C14H30O3Si2	942	942	0.328		w9n11	469935	14,14-Bis(trimethylsilyl)tetradec-13-en-2-one	C20H42OSi2	910	910	0.0875		w9n11	595588	1204	-1.39	-1.16	1.26	1.17	-1.86	0.78	1
133	2993	49	7		173	2993	#N/A	1	2	16712	19.5938	73	2164	-328				3-[(trimethylsilyl)oxy]indene	C12H16OSi	839	839	0.346	31928-64-0	w9n11	192039	1-(2-phenyl-1-((trimethylsilyl)methyl)-2-propenyl)cyclohexanol	C19H30OSi	834	834	0.279		w9n11	471782	2-Benzyl-3-(trimethylsilyl)prop-1-ene	C13H20Si	810	810	0.0936		w9n11	192703	499	-1.3	-1.12	1.38	-1.18	-1.1	1.23	0
117	2636	50	7		44	2636	Temporal	1	18	14138	17.4488	73	1935	-898				3,6-Dioxa-2,7-disilaoctane, 2,2,4,7,7-pentamethyl- (CAS)	C9H24O2Si2	714	811	0.146	17887-27-3	w9n11	235125	Propylene glycol, 2TMS derivative	C9H24O2Si2	705	802	0.146	17887-27-3	replib	18234	3,6-Dioxa-2,7-disilaoctane, 2,2,4,7,7-pentamethyl-	C9H24O2Si2	705	802	0.146	17887-27-3	w9n11	235116	11764	1.42	1.19	2.16	1.34	-0.93	1.82	2
45	627	51	7	47	26	627	Treatment_induced	1	31	7999	12.3332	73	1479	146	acceptable	1480	Malic acid	Malic acid		878	878	0.285		pri	6	Butanedioic acid, [(trimethylsilyl)oxy]-, bis(trimethylsilyl) ester (CAS)	C13H30O5Si3	894	900	0.495	38166-11-9	w9n11	586056	Butanedioic acid, [(trimethylsilyl)oxy]-, bis(trimethylsilyl) ester (CAS)	C13H30O5Si3	874	892	0.495	38166-11-9	w9n11	586058	16937	1.31	1.57	1.48	1.12	1.48	1.71	2
30	390	52	7	22	15	390	#N/A	1	57	5160	9.96748	73	1299	205	acceptable	1300	Glycine	Glycine		953	953	0.816		pri	31	Glycine, N,N-bis(trimethylsilyl)-, trimethylsilyl ester (CAS)	C11H29NO2Si3	888	904	0.131	5630-82-0	w9n11	439489	Glycine, 3TMS derivative	C11H29NO2Si3	883	884	0.131	5630-82-0	replib	26366	34912	-1.08	1.23	1.03	0.77	1.01	1.28	0
64	901	53	7	6	13	901	Treatment_induced	1	56	9931	13.9432	73	1611	256	acceptable	1612	Glutamic acid	Glutamic acid		929	929	0.883		pri	78	L-Glutamic acid, 3TMS derivative	C14H33NO4Si3	833	833	0.0703	15985-07-6	mainlib	207931	Glutamic acid, N-(trimethylsilyl)-, bis(trimethylsilyl) ester, LC14H33NO4Si3?	MF: 833	833	0.0703	15985-07-6		w9n11	613047	23053	1.28	1.14	1.13	1.24	-1.35	0.99	0
19	129	54	7		74	129	#N/A	1	10	3623	8.6867	73	1208	137				L-Valine, bis(trimethylsilyl) deriv.	C11H27NO2Si2	895	937	0.327	56272-68-5	w9n11	354365	L-Valine, N-(trimethylsilyl)-, trimethylsilyl ester (CAS)	C11H27NO2Si2	889	889	0.257	7364-44-5	w9n11	354359	L-Norvaline, bis(trimethylsilyl) deriv.	C11H27NO2Si2	881	921	0.192	56272-67-4	w9n11	354364	2791	2.66	1.41	1.59	1.85	0.75	0.57	3
41	573	55	8	4	102	573	Treatment_induced	1	6	7100	11.5841	73	1420	-1224	acceptable	1420	L-Aspartic acid, 2TMS derivative	L-Aspartic acid, 2TMS derivative	C10H23NO4Si2	645	645	0.128		mainlib	42895	1-ethoxy-1-(trimethylsiloxy)cyclopropane	C8H18O2Si	648	979	0.145	27374-25-0	w9n11	117007	l-Aspartic acid, bis(trimethylsilyl) ester	C10H23NO4Si2	645	645	0.128		w9n11	400073	1837	2.3	1.67	4.18	2.96	2.67	1.97	6
53	792	56	8		57	792	Temporal	1	15	8736	12.9474	84	1528	-781				Pyroglutamic acid, TMS derivative	C8H15NO3Si	646	718	0.351		mainlib	53976	2-Pyrrolidone-5-carboxylic acid, trimethylsilyl ester	C8H15NO3Si	646	718	0.351		w9n11	183618	2-Piperidinecarboxylic acid, trimethylsilyl ester (CAS)	C9H19NO2Si	605	664	0.08	55887-52-0	w9n11	183789	3873	2.53	1.85	3.84	2.28	1.66	1.86	6
121	2747	57	8	146	22	2747	Temporal	1	38	14635	17.863	73	1977	-816	acceptable	1981	Mannonic acid, ?-lactone, 4TMS derivavative	Mannonic acid, ?-lactone, 4TMS derivavative	C18H42O6Si4	702	730	2.31		mainlib	9807	Ribitol, 1,2,3,4,5-pentakis-O-(trimethylsilyl)-	C20H52O5Si5	738	775	0.0903	32381-53-6	w9n11	774815	3,8-Dioxa-2,9-disiladecane, 2,2,9,9-tetramethyl-5,6-bis[(trimethylsilyl)oxy]-, (R*,S*)- (CAS)	C16H42O4Si4	734	806	0.0763	25258-02-0	w9n11	689217	15188	1.96	-1.24	4.08	1.59	0.87	0.62	3
47	662	58	8		153	662	Temporal	1	3	8391	12.6599	84	1504	-377				Propanenitrile, 3,3-dimethoxy-	C5H9NO2	774	847	0.362	57597-62-3	replib	12179	Propanenitrile, 3,3-dimethoxy-	C5H9NO2	774	847	0.362	57597-62-3	w9n11	21214	Propanenitrile, 3,3-dimethoxy-	C5H9NO2	773	847	0.362	57597-62-3	w9n11	21216	1272	1.49	1.2	3.35	1.04	1.2	0.98	1
139	3044	59	8		191	3044	#N/A	1	2	20235	22.5295	73	2511	-219				3-[(trimethylsilyl)oxy]indene	C12H16OSi	851	851	0.49	31928-64-0	w9n11	192039	1-(2-phenyl-1-((trimethylsilyl)methyl)-2-propenyl)cyclohexanol	C19H30OSi	831	831	0.223		w9n11	471782	2-Benzyl-3-(trimethylsilyl)prop-1-ene	C13H20Si	798	798	0.0584		w9n11	192703	362	1.64	-1.01	1.27	1.38	0.86	0.92	1
15	99	60	8		138	99	Treatment_induced	1	3	2703	7.92006	73	1155	-819				1-[3-(tert-butyldimethylsilyl)oxy-2-pent-2Z-enylcyclopentyl]propan-2-one	C19H36O2Si	711	711	0.494		w9n11	527923	Bis(2,6-dimethyl-4-methoxyphenyl)-n-buylborane	C22H31BO2	690	690	0.21		w9n11	561632	Ethyl 4-acetylamino-2-decanoyl-3-hydroxybut-2-enoate	C18H31NO5	676	676	0.132		w9n11	567337	1035	1.08	-1.04	-1.05	1.04	0.95	0.97	0
24	184	61	8		49	184	#N/A	1	16	4487	9.40667	73	1259	-256	acceptable	1260	TMS 4-DI-TMS-AMINOBUTYRATE	TMS 4-DI-TMS-AMINOBUTYRATE	C13H33NO2Si3	787	809	1.92		w9n11	514742	Ethanolamine, 3TMS derivative	C11H31NOSi3	850	850	0.258	5630-81-9	replib	26364	Silanamine, 1,1,1-trimethyl-N-(trimethylsilyl)-N-[2-[(trimethylsilyl)oxy]ethyl]-	C11H31NOSi3	850	850	0.258	5630-81-9	w9n11	400161	4828	3.22	1.55	1.7	1.68	1.86	1.76	6
84	1135	62	8	8	70	1135	Treatment_induced	1	11	11545	15.2881	73	1729	103	acceptable	1731	Putrescine	Putrescine		771	771	0.54		pri	109	1,4-Butanediamine, N,N,N',N'-tetrakis(trimethylsilyl)-	C16H44N2Si4	893	929	0.535	39772-63-9	w9n11	637018	TRIMETHYLSILYL OF PUTRESCINE	C16H44N2Si4	889	924	0.535	39772-63-9	w9n11	637017	3288	1.44	1.09	1.42	1.18	1.02	0.95	0
68	944	63	8		166	944	#N/A	1	2	10229	14.1915	73	1632	-100				2-Propanone (CAS)	C3H6O	947	947	0.202	67-64-1	w9n11	693	Ethanedioic acid, dibutyl ester (CAS)	C10H18O4	936	936	0.139	2050-60-4	w9n11	185879	2-Butene, 2-(1-ethoxyethoxy)-, (E)- (CAS)	C8H16O2	928	928	0.104	82477-76-7	w9n11	57396	290	2.06	1.1	-1.29	5.66	1.11	-1.38	2
104	2045	64	8		146	2045	Treatment_induced	1	3	13312	16.7605	205	1867	-122				D-glucose TMS-O-methyloxime derivative	C22H53NO6Si5	847	847	0.842		w9n11	792838	1-ethyl-4-morpholino-3,4,7-trihydro-benzo[1,2-c :4,5-c']diisoxazolo-3,4,8-trione	C14H13N3O6	767	902	0.0925		w9n11	514787	2-[(Tributylstannyl)methylene]thietane	C16H32SSn	693	693	0.0123		w9n11	637002	226	3.06	1.57	1.96	5.15	1.28	1.5	4
116	2620	65	9		83	2620	Treatment_induced	1	9	14069	17.3913	73	1930	-492				1,2-Bis(?-trimethylsilypropoxy)ethane	C14H34O2Si2	711	857	0.448		w9n11	437012	1-Methoxy-2-propanol, TMS derivative	C7H18O2Si	660	791	0.0902		mainlib	97067	[(1-Methoxypropan-2-yl)oxy]trimethylsilane	C7H18O2Si	660	791	0.0902		w9n11	89873	3620	1.17	1.25	1.18	1.57	1.48	1.61	2
119	2659	66	9		187	2659	Treatment_induced	1	2	14302	17.5855	73	1949	103				4-Ethoxy-2-methyl-4-trimethylsilylbuta-1,3-diene	C10H20OSi	980	980	0.41		w9n11	141147	1-CHLORO-3-METHOXYPROP-1-YNE	C4H5ClO	958	958	0.162	73399-98-1	w9n11	13243	3,3-Dichloropropyne	C3H2Cl2	945	945	0.105	25523-14-2	w9n11	14705	1764	1.68	1.53	1.76	2.51	1.8	2.04	6
97	1559	67	9	45	17	1559	Treatment_induced	1	52	12958	16.4656	73	1839	588	acceptable	1863	Ascorbic acid	Ascorbic acid		926	926	0.544		pri	114	Ascorbic acid		921	921	0.438		pri	113	2-Ketoglutaric acid, 2TMS derivative	C11H22O5Si2	708	748	0.0043	1027138-06-2	mainlib	42983	27268	1.5	1.34	1.46	1.85	1.49	1.71	2
153	3272	68	9		139	3272	Treatment_induced	1	3	25992	27.3268	73	3175	172				(Z)-3,4-bis{[(t-Butyl)dimethylsilyloxy]methyl}hex-3-ene-1,5-diyne	C20H36O2Si2	824	960	0.979		w9n11	615476	1-[1',1'-Bis(trimethylsilyl)ethyl]-1-hydroxy-2,2,2-trimethyl-1-trimethylsilyloxydisilane	C14H40O2Si5	641	641	0.0164		w9n11	643444	(1S,3R,4R)-3-(1,3-Dioxolane-2-yl)-3,4-dimethyl-2-oxo-1-(3-oxopentyl)cyclohexanecarbonitrile	C16H21NO5	571	665	0.0023		w9n11	483593	2037	2.88	1.99	1.88	3.53	2.54	2.55	6
147	3232	69	9		87	3232	Treatment_induced	1	8	24213	25.8443	73	2972	-625				D-Xylopyranose, 1,2,3,4-tetrakis-O-(trimethylsilyl)- (CAS)	C17H42O5Si4	769	769	0.129	55555-45-8	w9n11	722494	D-Mannopyranose, 1,2,3,4,6-pentakis-O-(trimethylsilyl)- (CAS)	C21H52O6Si5	762	762	0.099	55529-69-6	w9n11	785254	3-O-[ ?-D-Glucopyranosyl]propane-1,2-diol - per-(trimethylsilyl) derivative	C27H64O7Si6	758	842	0.0836		w9n11	808450	1288	3.02	2.19	2.99	5.16	3.85	4.25	6
98	1586	70	9		106	1586	Treatment_induced	1	5	12991	16.4931	345	1842	-119				2,2-Dimethyl-5-[piperidino(p-methoxyphenyl)methylene]-1,3-dioxane-4,6-dione	C19H23NO5	873	873	0.342		w9n11	576620	rac-1-(2-Methyl-1-naphthyl)-3-(2-pyridyl)isoquinoline	C25H18N2	865	865	0.255		w9n11	580021	2-Methyl-3-pentyl-4,5-diphenyl-1-propyl-1H-pyrrole	C25H31N	856	856	0.185		w9n11	577182	826	2.11	1.54	1.6	2.59	1.95	2.14	6
106	2055	71	9		148	2055	Treatment_induced	1	4	13437	16.8647	191	1877	102	acceptable	1877	2-Amino-3-cyano-4-(2'-furyl)-4-thioxobut-2-ene	2-Amino-3-cyano-4-(2'-furyl)-4-thioxobut-2-ene	C9H8N2OS	926	933	1.33		w9n11	158830	Ethanediol bisTMS dev	C8H22O2Si2	961	968	0.0627		w9n11	196445	benzenesulfonyl fluoride, 3-amino-4-hydroxy-	C6H6FNO3S	934	941	0.0184		mainlib	177230	2723	28.8	5.29	24.23	20.2	2.46	4.7	6
89	1338	72	9		88	1338	Treatment_induced	1	9	12296	15.9139	73	1787	-349				PROSTAGLANDIN F-2 ?-TETRATMS	C32H66O5Si4	758	818	0.313	50669-96-0	w9n11	805795	?-D-Galactofuranoside, ethyl 2,3,5,6-tetrakis-O-(trimethylsilyl)- (CAS)	C20H48O6Si4	748	770	0.221	55493-81-7	w9n11	766976	PROSTAGLANDIN F-2 ?-TETRATMS	C32H66O5Si4	743	801	0.178	50669-95-9	w9n11	805792	2539	13.26	4.01	12.55	6.63	2.76	3.13	6
91	1389	73	9	101	24	1389	Treatment_induced	1	44	12480	16.0672	73	1801	-625	acceptable	1802	D-(-)-Fructopyranose, 5TMS derivative (isomer 2)	D-(-)-Fructopyranose, 5TMS derivative (isomer 2)	C21H52O6Si5	761	761	0.0832		mainlib	43230	D-(-)-Fructopyranose, pentakis(trimethylsilyl) ether (isomer 2)	C21H52O6Si5	761	761	0.0832		w9n11	785294	D-(-)-Fructopyranose, 5TMS derivative (isomer 1)	C21H52O6Si5	751	751	0.0587		mainlib	43231	11207	78.58	22.07	80.8	26.95	10.85	15.98	6
90	1355	74	9	100	51	1355	Treatment_induced	1	16	12400	16.0006	73	1795	-825	acceptable	1792	D-(-)-Fructofuranose, pentakis(trimethylsilyl) ether (isomer 1)	D-(-)-Fructofuranose, pentakis(trimethylsilyl) ether (isomer 1)	C21H52O6Si5	707	707	3.59		mainlib	43364	D-(-)-Tagatofuranose, pentakis(trimethylsilyl) ether (isomer 1)	C21H52O6Si5	729	729	0.082		mainlib	43360	L-(-)-Sorbofuranose, pentakis(trimethylsilyl) ether	C21H52O6Si5	729	729	0.082		mainlib	43363	4519	32.09	9.51	31.1	15.76	5.46	7.45	6
120	2676	75	9		12	2676	Treatment_induced	1	59	14434	17.6955	73	1960	-253				?-D-(+)-Talopyranose, 5TMS derivative	C21H52O6Si5	890	890	0.0465		mainlib	43236	?-D-(+)-Talopyranose, pentakis(trimethylsilyl) ether	C21H52O6Si5	890	890	0.0465		w9n11	785311	?-D-(+)-Xylopyranose, 4TMS derivative	C17H42O5Si4	887	887	0.0411		mainlib	43229	20034	24.07	5.31	20.65	17.25	3.94	5.5	6
109	2359	76	9		172	2359	Treatment_induced	1	4	13522	16.9355	228	1884	133				2-Methyl-1-formylferrocene	C12H12FeO	922	922	0.653		w9n11	260239	3-Methoxy-4b-methyl-cis-4b,5,6,7,8,8a,9,10-octahydro-9-trifluoracetamidophenanthrene (isomer A)	C18H22F3NO2	880	880	0.146	94272-73-8	w9n11	567296	2-Amino-3-acetyl-6-phenyl-4-pyridone	C13H12N2O2	850	850	0.0407		w9n11	260912	392	2.13	1.63	1.58	1.96	1.33	1.34	4
92	1411	77	9		105	1411	Treatment_induced	1	6	12536	16.1139	273	1805	109				6,6'-Oxybis(4-isopropyl-6H-benzo[b]naphtho[1,2-d]pyran)	C40H34O3	926	926	0.301		w9n11	791777	(3R*,1'S*,2'S*,3'S*,4'R*)-3-[3'-[(Trimethylsilyl)ethynyl]bicyclo[2.2.1]hept-2'yl]cyclopentanone	C18H28OSi	922	922	0.254		w9n11	433140	3,3-Dimethyl-1-(2-phenethyl)-4-(N-propionylanilino)piperidine	C24H30N2O	922	922	0.254		w9n11	612757	615	3.19	2.1	2.52	3.59	2.53	3.05	6
31	408	78	9		124	408	Treatment_induced	1	4	5313	10.095	147	1309	-168				8-(TRIMETHYLSILYLOXY)-3-TRIMETHYLSILYL-3(Z)-OCTENE	C14H32OSi2	876	876	0.66		w9n11	386740	bis(trimethylsilyl) succinate	C10H22O4Si2	842	842	0.169	40309-57-7	w9n11	356505	Propanedioic acid, bis(trimethylsilyl) ester (CAS)	C9H20O4Si2	825	825	0.0923	18457-04-0	w9n11	316042	796	3.01	2.48	2.6	3.26	2.9	2.7	6
130	2969	79	9		50	2969	Treatment_induced	1	15	16170	19.1421	73	2112	-1006				GALACTOSE MEOX2 TMS	C22H55NO6Si5	699	709	0.115		w9n11	793369	Mannose		697	697	0.106		pri	16	d-Mannose, 2,3,4,5,6-pentakis-O-(trimethylsilyl)-, o-methyloxyme, (1Z)-	C22H55NO6Si5	694	705	0.094	128705-67-9	replib	9978	3158	2.49	1.82	1.87	5.65	2.21	1.88	6
131	2984	80	9		47	2984	Treatment_induced	1	16	16238	19.1988	73	2119	-778				d-Mannose, 2,3,4,5,6-pentakis-O-(trimethylsilyl)-, o-methyloxyme, (1Z)-	C22H55NO6Si5	752	752	0.102	128705-67-9	replib	9978	d-Mannose, 2,3,4,5,6-pentakis-O-(trimethylsilyl)-, o-methyloxyme, (1Z)-	C22H55NO6Si5	752	752	0.102	128705-67-9	w9n11	793352	d-Galactose, 2,3,4,5,6-pentakis-O-(trimethylsilyl)-, o-methyloxyme, (1Z)-	C22H55NO6Si5	751	751	0.0984	128705-71-5	replib	9979	3757	2.86	2.04	2.05	6.65	2.46	1.97	6
70	953	81	9	102	107	953	Treatment_induced	1	5	10340	14.284	73	1640	-658	acceptable	1634	Xylose	Xylose		556	556	0.43		pri	12	3,4,5,6-Tetrahydro-8-(trimethylsiloxy)-7-(trimethyl-silyl)-2H-oxocine	C13H28O2Si2	642	778	0.11	127974-08-7	w9n11	386341	3,6-bis[(Dimethyl)(dimethylsilyloxy]octa-1,7-diyne	C16H32O2Si2	639	639	0.0975		w9n11	496518	1649	3.71	2.08	2.64	4.77	2.75	2.96	6
102	2036	82	9		145	2036	Treatment_induced	1	3	13283	16.7364	55	1865	278				Methyl 4-hydroxymethyl-6-selenophenylhexanoate	C14H20O3Se	882	882	0.967		w9n11	506705	2-(phenylseleno)-1-(p-tolylsulfonyl)-1-decene	C31H46O2SSe	738	865	0.0297	122471-73-2	w9n11	791592	Dimethyl 8-Tolylbicyclo[3.3.0]octane-2,2-dicarboxylate	C19H24O4	628	628	0.0019		w9n11	508228	3751	2.37	1.73	2.04	3.32	1.85	2.11	6
101	1845	83	9	105	2	1845	Treatment_induced	1	221	13258	16.7155	73	1863	-108	acceptable	1865	Fructose	Fructose		960	960	0.201		pri	18	Sorbose		946	946	0.126		pri	70	Sorbose		932	932	0.0789		pri	69	164331	138.02	47.19	84.47	157.82	40.86	37.71	6
127	2901	84	9	109	14	2901	Treatment_induced	1	55	15750	18.7921	73	2074	146	acceptable	2077	Myo-Inositol	Myo-Inositol	C24H60O6Si6	732	864	0.21		pri	11	Myo-Inositol, 1,2,3,4,5,6-hexakis-O-(trimethylsilyl)-	C24H60O6Si6	899	900	0.515	2582-79-8	w9n11	801716	Myo-Inositol, 6TMS derivative	C24H60O6Si6	882	895	0.515	2582-79-8	replib	10146	21640	4.06	2.18	3.69	6.29	2.58	3.45	6
118	2650	85	9		62	2650	Treatment_induced	1	12	14234	17.5288	73	1943	-1169				PROSTAGLANDIN F-2 ?-TETRATMS	C32H66O5Si4	670	813	0.218	50669-96-0	w9n11	805795	PROSTAGLANDIN F-2 ?-TETRATMS	C32H66O5Si4	656	793	0.136	50669-95-9	w9n11	805792	1,2-Bis(?-trimethylsilypropoxy)ethane	C14H34O2Si2	643	884	0.088		w9n11	437012	1745	8.64	3.18	5.47	13.44	3.39	3.7	6
142	3150	86	9	110	6	3150	Treatment_induced	1	122	21112	23.2603	73	2606	278	acceptable	2611	Sucrose	Sucrose		954	954	0.645		pri	14	SUCROSE TMS		857	914	0.0505		w9n11	819440	Palatinose		848	864	0.0367		pri	64	43652	3.8	2.52	3.57	4.89	2.76	2.86	6
100	1636	87	9	106	3	1636	Treatment_induced	1	218	13140	16.6172	73	1854	-108	acceptable	1854	Sorbose	Sorbose		952	952	0.127		pri	69	Fructose		942	942	0.0895		pri	17	D-(-)-Tagatose, pentakis(trimethylsilyl) ether, methyloxime (anti)	C22H55NO6Si5	935	935	0.0686		mainlib	41989	193525	73.61	25.66	43.78	77.87	21.94	20.4	6
123	2779	88	9	107	36	2779	Treatment_induced	1	23	15020	18.1838	73	2010	-898	acceptable	2010	?-D-Galactopyranoside, methyl 2,3,4-tris-O-(trimethylsilyl)-, acetate	?-D-Galactopyranoside, methyl 2,3,4-tris-O-(trimethylsilyl)-, acetate	C18H40O7Si3	644	672	0.75	52416-95-2	mainlib	186661	?-D-Mannopyranoside, methyl 2,3,4,6-tetrakis-O-(trimethylsilyl)-	C19H46O6Si4	719	727	0.126	1769-06-8	w9n11	758544	?-D-Mannopyranoside, methyl 2,3,4,6-tetrakis-O-(trimethylsilyl)- (CAS)	C19H46O6Si4	719	727	0.126	1769-06-8	w9n11	758545	4037	14.23	5.01	9.38	23.53	5.31	5.29	6
111	2473	89	9	108	4	2473	Treatment_induced	1	188	13702	17.0855	73	1899	-107	acceptable	1898	d-Galactose, 2,3,4,5,6-pentakis-O-(trimethylsilyl)-, o-methyloxyme, (1E)-	d-Galactose, 2,3,4,5,6-pentakis-O-(trimethylsilyl)-, o-methyloxyme, (1E)-		893	907	4.76		replib	16	d-Glucose, 2,3,4,5,6-pentakis-O-(trimethylsilyl)-, o-methyloxyme, (1Z)-	C22H55NO6Si5	922	936	0.133	128705-73-7	replib	9980	d-Glucose, 2,3,4,5,6-pentakis-O-(trimethylsilyl)-, o-methyloxyme, (1Z)-	C22H55NO6Si5	922	936	0.133	128705-73-7	w9n11	793344	80688	22.64	6.32	12.58	44.36	6.79	6.93	6
107	2166	90	9	103	1	2166	Treatment_induced	1	294	13459	16.883	73	1879	101	acceptable	1881	Glucose	Glucose		950	950	0.239		pri	19	Mannose		957	957	0.312		pri	15	d-Glucose, 2,3,4,5,6-pentakis-O-(trimethylsilyl)-, o-methyloxyme, (1E)-	C22H55NO6Si5	925	942	0.0729	130405-10-6	replib	9981	296210	21.19	6.66	12.81	25.26	6.97	7.46	6
151	3255	91	10		160	3255	#N/A	1	2	24855	26.3793	73	3050	293				(3S,4R)-1-[Bis(trimethylsilyl)methyl]-4-(phenylethyl)-3-[(4S)-2-oxo-4-phenyloxazolidin-3-yl]azetidin-2-one	C27H38N2O3Si2	999	999	0.855		w9n11	766174	1-(1'-((Trimethylsilyl)oxyl)-1',2',3',4'-tetrahydronaphthalenyl)-2-buten-1-one	C17H24O2Si	902	902	0.067	69849-21-4	w9n11	432844	Trimethyl[o-[1-methyl-1-(p-tolylsulfonyl)propyl]benzyl]silane	C21H30O2SSi	892	892	0.0473		w9n11	634461	676	2.37	1.56	-1.26	7.79	4.7	5.01	5
56	821	92	10		108	821	#N/A	1	6	9005	13.1715	73	1547	-520				9-(TRIMETHYLSILYLOXY)-4-TRIMETHYLSILY-1,4(E)-NONADIENE	C15H32OSi2	783	916	0.283		w9n11	420726	Methyl 5-[3,3-bis(trimethylsilyl)oxiran-2-yl]pentanoate	C14H30O3Si2	770	998	0.183		w9n11	469935	2,2-bis(trimethylsilyl)styrene oxide	C14H24OSi2	752	974	0.0944	123382-28-5	w9n11	363606	2864	1.86	-1.05	1.57	1.75	2.24	1.82	5
14	95	93	10		91	95	#N/A	1	7	2346	7.62257	73	1135	-602				3-(3'-Trimethylsiloxypropyl)-1,2-bis(trimethylsilyl)cyclopropane	C15H36OSi3	754	838	0.261		w9n11	507021	9-(TRIMETHYLSILYLOXY)-4-TRIMETHYLSILY-1,4(E)-NONADIENE	C15H32OSi2	738	976	0.15		w9n11	420726	3-(3'-Trimethylsiloxypropyl)-1,2-bis(trimethylsilyl)cyclopropane isomer	C15H36OSi3	738	818	0.15		w9n11	507022	1657	1.33	-1.01	1.05	1.22	1.2	1.36	0
134	3001	94	10		142	3001	#N/A	1	3	17571	20.3096	73	2247	-342				4,5-Diethyl-1-[(4-methylphenyl)sulfonyl]-3-trimethylsilyl-2-pyrrolidinone isomer	C18H29NO3SSi	681	806	0.659		w9n11	620544	cis-4,5-Diethyl-1-[(4-methylphenyl)sulfonyl]-3-trimethylsilyl-2-pyrrolidinone	C18H29NO3SSi	638	755	0.145		w9n11	620545	6,7-Bis(trimethylsilyloxy)-5,8,9,10-tetrahydro-1,4-naphthoquinone	C16H26O4Si2	625	625	0.0938	66323-01-1	w9n11	559872	777	-1.08	-1.02	1.03	1.44	-0.86	-0.81	0
5	32	95	10		54	32	Treatment_induced	1	15	602	6.1693	152		-315				N-(Trimethylsilyl)furan-2-carboxaldimine	C8H13NOSi	814	865	0.463	83948-29-2	w9n11	101490	2-HYDROXYPYRIDINE, TBS 1X		803	893	0.317		w9n11	819825	(3S,4R)-3,4-O-Isopropylidene-5-cyano-1-pentene	C9H13NO2	777	835	0.095		w9n11	101745	6148	1.26	1.31	1.21	1.67	1.42	1.55	2
32	457			1	33	457	#N/A	1	26	5994	10.6624	73	1351	222	acceptable	1351	Serine	Serine		869	869	0.558		pri	43	Serine tritms	C12H31NO3Si3	853	861	0.321	64625-17-8	w9n11	519498	Serine, 3TMS derivative	C12H31NO3Si3	827	827	0.321	64625-17-8	mainlib	186663	12863	63.95	186.29	118.44	148.52	117.47	-0.01	5
36	517			2	31	517	#N/A	1	27	6399	10.9999	73	1376	191	acceptable	1377	Threonine	Threonine		882	882	0.562		pri	45	L-Threonine, 3TMS derivative	C13H33NO3Si3	867	867	0.34	7537-02-2	replib	9863	N,O,O-Tris(trimethylsilyl)-L-threonine	C13H33NO3Si3	867	867	0.34	7537-02-2	w9n11	553397	8588	41.41	94.98	58.31	54.96	49.91	-0.03	5
48	670			5	41	670	Treatment_induced	1	18	8487	12.7399	73	1511	-101	acceptable	1512	ASPARTIC ACID-TRITMS	ASPARTIC ACID-TRITMS	C13H31NO4Si3	887	904	0.393	55268-53-6	w9n11	584548	DI-TMS 2-TMS-AMINOSUCCINATE	C13H31NO4Si3	887	904	0.393	7437-39-0	w9n11	584551	Asparagine		831	831	0.0749		pri	37	9647	1.61	1.45	1.08	1.23	1.06	1.27	1
29	345			11	121	345	#N/A	1	4	5051	9.87665	73	1293	-328	acceptable	1293	Proline	Proline		773	773	3.28		pri	38	?,?-Dimethylallyltrimethylsilane	C8H18Si	821	871	0.262	67707-64-6	w9n11	54347	L-Proline, 1-(trimethylsilyl)-, trimethylsilyl ester (CAS)	C11H25NO2Si2	802	802	0.127	7364-47-8	w9n11	348795	2393	-3.88	-3.46	-2.46	0.62	0.29	0.32	3
60	838			15	81	838	Temporal	1	9	9709	13.7582	73	1595	-1210	acceptable	1589	L-Asparagine, 2TMS derivative	L-Asparagine, 2TMS derivative	C10H24N2O3Si2	617	617	5.55		mainlib	15766	Butanoic acid, 2-methyl-, trimethylsilyl ester	C8H18O2Si	657	781	0.228	55557-14-7	w9n11	116994	6E-1,2-epoxy-8-trimethylsilyl-oct-6-en-3-ol	C11H20O2Si	652	880	0.183		w9n11	214702	2379	-1.18	-1.51	1.18	-1.92	0.67	0.74	2
23	165			19	32	165	Temporal	1	27	4367	9.30667	73	1252	177	acceptable	1252	L-Serine, 2TMS derivative	L-Serine, 2TMS derivative	C9H23NO3Si2	853	853	0.912	70125-39-2	mainlib	96700	Serine, bis(trimethylsilyl)-	C9H23NO3Si2	853	853	0.912	70125-39-2	w9n11	319769	SERINE-DITMS	C9H23NO3Si2	841	844	0.912	70125-39-2	w9n11	319770	9659	-1.15	-1.11	1.22	-1.1	-0.89	1.28	0
27	339				90	339	Temporal	1	7	4981	9.81832	73	1289	-762	acceptable	1288	Threonine	Threonine		665	665	0.069		pri	44	2,3-Bis(butylthio)butanal	C12H24OS2	702	771	0.284		w9n11	317038	2,5-di(trimethylsiloxy)hexane	C12H30O2Si2	664	724	0.0663	66956-94-3	w9n11	357110	3059	-1.13	-1.15	1.61	-1.12	1.1	-1.15	1
16	104				190	104	#N/A	1	4	3067	8.22338	86	1176	-229				(R)-?-[(1,1-Dimethylethyl)amino]methyl]-?-[(1,1-dimethylethyl)dimethylsilyloxy]-3-phenoxybenzenemethane	C24H37NO2Si	838	838	0.621		w9n11	675235	(E)-4-(Diethylamino)-1-(trimethylsilyl)-2-((trimethylsilyl)methyl)-1-butene	C15H35NSi2	800	896	0.149		w9n11	423909	nadolol-tris(O-TMS)	C26H51NO4Si3	790	885	0.105		w9n11	780222	885	1.04	-1.24	-1.28	0.98	0.87	0.8	0
55	808				63	808	Temporal	1	13	8805	13.0049	73	1533	-324				3-Benzyl-1-trimethylsilyloxycyclopent-1-ene	C15H22OSi	795	923	0.68		w9n11	313048	5,6-Epoxy-5-methyl-2-trimethylsilyloct-1-en-4-ol isomer	C12H24O2Si	757	993	0.163		w9n11	260715	1-(Trimethylsilyl)-1,7-octadiyn-4-ol	C11H18OSi	715	873	0.0365		w9n11	165862	4190	1.02	1.03	2.42	0.64	0.59	0.6	1
87	1185				100	1185	Temporal	1	7	11883	15.5698	73	1755	232				?-D-Galactofuranoside, ethyl 2,3,5,6-tetrakis-O-(trimethylsilyl)- (CAS)	C20H48O6Si4	874	885	0.761	55493-81-7	w9n11	766976	?-l-Galactofuranoside, methyl 6-deoxy-2,3,5-tris-O-(trimethylsilyl)-	C16H38O5Si3	738	738	0.0282	56227-31-7	mainlib	194104	?-l-Galactofuranoside, methyl 6-deoxy-2,3,5-tris-O-(trimethylsilyl)-	C16H38O5Si3	738	738	0.0282	56227-31-7	w9n11	666433	3315	-1.24	-1.21	-1.19	0.87	-1.31	-1.36	0
124	2801				109	2801	Temporal	1	6	15385	18.488	75	2042	112				Hexadecanoic acid, trimethylsilyl ester (CAS)	C19H40O2Si	890	890	0.832	55520-89-3	w9n11	537890	2-(Trimethylsilyl)heptanolide	C10H20O2Si	822	877	0.126	127973-99-3	w9n11	181380	Benzene-1,2,4-triol tri(trimethylsilyl) dev	C15H12O3Si3	762	762	0.0223		w9n11	526459	1060	-1.19	-1.19	-1.19	-1.3	-1.24	-1.38	0
96	1530				165	1530	Temporal	1	3	12913	16.4281	146	1835	195				(S)-N-(2-Hydroxypropionyl)bornane-10,2-sultam 2,4,6-trimethylbenzoate	C23H31NO5S	968	968	0.511		w9n11	718320	2H-6-Methylpyran[3,2-b]pyridine	C9H9NO	955	955	0.33		w9n11	61828	4-Amino-7-methylbenzofuran	C9H9NO	931	931	0.111		w9n11	61816	475	-1.15	-1.27	-1.1	-1.25	-1.28	-1.16	0
148	3237				171	3237	Temporal	1	2	24335	25.946	73	2987	146				(Ss,R)-(E)-3-(p-Tolylsulfinyl)-4-(trimethylsilyl)-3-buten-2-ol	C14H22O2SSi	895	895	0.494		w9n11	414566	(Ss,S)-(E)-3-(p-Tolylsulfinyl)-4-(trimethylsilyl)-3-buten-2-ol	C14H22O2SSi	887	887	0.369		w9n11	414567	(Ss,S)-(E)-4-Methyl-2-(p-tolylsulfinyl)-1-(trimethylsilyl)-1-penten-3-ol	C16H26O2SSi	830	830	0.069		w9n11	491378	440	-1.19	-1	1.26	1.03	-1.34	0.88	0
144	3199				175	3199	Temporal	1	2	22009	24.0078	73	2707	103				2,2-bis(trimethylsilyl)styrene oxide	C14H24OSi2	912	912	0.343	123382-28-5	w9n11	363606	Methyl 5-[3,3-bis(trimethylsilyl)oxiran-2-yl]pentanoate	C14H30O3Si2	900	900	0.229		w9n11	469935	prednisone-M1	C21H26O5	880	880	0.104		w9n11	603969	876	-1.39	-1.08	1.12	1.37	0.98	1.02	0
71	956				178	956	Treatment_induced	1	2	10436	14.364	73	1647	150				Ethane, 1,2-diethoxy- (CAS)	C6H14O2	983	983	0.279	629-14-1	w9n11	24294	3-(3'-Butenoxy)propanoic acid	C7H12O3	977	977	0.22		w9n11	56779	Ethane, 1,1-diethoxy- (CAS)	C6H14O2	961	961	0.127	105-57-7	w9n11	24284	730	1.31	-1.02	1.09	1.7	1.02	1.19	1
76	1041				181	1041	Temporal	1	2	10964	14.804	140	1686	-159				5-(Dimethylamino)-3,4-dihydro-4-isopropyl-4-methyl-2H-imidazol-2-one	C9H17N3O	772	772	0.922		w9n11	138600	(rac)-4,4,4-Trifluoro-2-N-methylaminobutyric acid	C5H8F3NO2	658	658	0.056		w9n11	110662	butanoic acid, 2,2-dimethyl-4-[methyl(2,2,2-trifluoroacetyl)amino]-	C9H14F3NO3	603	603	0.0108		mainlib	127622	513	1.02	-1.08	2.34	1.44	1.68	1.14	2
13	89				188	89	Temporal	1	2	2297	7.58174	54	1132	-227				2-Thiol Propionitrile	C3H5NS	750	750	0.811		w9n11	5503	1-Cyano-2-mercapto-ethane	C3H5NS	696	696	0.159		w9n11	5502	3,4-Bis(hex-1-en-6-oxy)-2,5-dimethoxytetrahydrofuran	C18H32O5	587	587	0.0102		w9n11	537267	231	-1.29	-1.39	1.09	-1.98	0.57	0.63	1
61	843				196	843	Temporal	1	2	9760	13.8007	88	1598	106				Acetic acid, ethyl ester (CAS)	C4H8O2	993	993	0.242	141-78-6	w9n11	5865	malonamic acid	C5H9NO3	984	984	0.176	116070-49-6	w9n11	37839	4-Hydroxy-2-butanone	C4H8O2	959	959	0.0535	590-90-9	w9n11	5932	384	-1.07	-1.13	1.78	0.92	1.32	1.09	1
44	600				42	600	#N/A	1	18	7873	12.2282	73	1470	-830				(t-5a,t-8a)-Tetradecahydro-r-1,c-5,c-2,c-4-(nitrilometheno)dicyclopent[cd,g]inedole	C14H18N2	618	618	0.586	87858-39-7	w9n11	221599	2-(E-2-Acetoxyvinyl)-3,4-dihydronaphthalene	C14H14O2	576	951	0.132		w9n11	221512	Ethyl 2-Acetylaminothiazole-4-carboxylate	C8H10N2O3S	569	940	0.101		w9n11	218886	1759	-1.33	-1.19	-1.34	-1.27	0.89	0.87	0
3	13				71	13	#N/A	1	11	475	6.06347	69		-591				1-Heptadecanol (CAS)	C17H36O	779	779	0.14	1454-85-9	w9n11	342704	2-METHYLPENTAN-1-OL	C6H14O	765	788	0.0875		gplib	3643	2,5,5-Trimethyl-hepta-1,6-dien-3-ol	C10H18O	760	793	0.0705		w9n11	76409	1837	-1.06	-1.02	-1.09	-1.1	1.03	-1.04	0
7	47				84	47	#N/A	1	11	898	6.41595	73		-394				Propylene glycol, 2TMS derivative	C9H24O2Si2	798	807	0.183	17887-27-3	replib	18233	2,3-Butanediol, 2TMS derivative	C10H26O2Si2	798	807	0.183	53274-85-4	replib	18238	3,6-Dioxa-2,7-disilaoctane, 2,2,4,7,7-pentamethyl-	C9H24O2Si2	798	807	0.183	17887-27-3	w9n11	235123	3250	1.1	1.11	1.04	-0.93	1.34	1.39	0
22	145				92	145	#N/A	1	7	3896	8.91419	73	1224	-143				Glycine, N,N-bis(trimethylsilyl)-, trimethylsilyl ester (CAS)	C11H29NO2Si3	794	867	0.503	5630-82-0	w9n11	439493	TMS 4-DI-TMS-AMINOBUTYRATE	C13H33NO2Si3	790	790	0.425		w9n11	514742	1-phenyl-1-(2-trimethylsilylcyclopentyl)ethanol	C16H26OSi	689	916	0.031	123315-37-7	w9n11	358984	1492	1	-1.05	1.04	-1.18	0.92	1.07	0
128	2941				93	2941	#N/A	1	7	15910	18.9255	73	2088	-257				prednisone-M1	C21H26O5	760	995	0.656		w9n11	603969	1,2-Bis(?-trimethylsilypropoxy)ethane	C14H34O2Si2	667	860	0.0543		w9n11	437012	D-glucose TMS-O-methyloxime derivative	C22H53NO6Si5	662	710	0.0437		w9n11	792838	3254	1.03	1.02	1.12	1.42	-0.8	1.39	0
2	9				98	9	#N/A	1	6	423	6.02014	73		-258				1,1,1,3,3,5,5-Heptamethyltrisiloxane	C7H22O2Si3	855	915	0.272		w9n11	240927	(3R)-3-Phenyl-2,3-dihydro-1H-isoindol-1-one	C14H11NO	839	913	0.157		w9n11	207250	2-Naphthalene-sulfonic acid	C10H8O3S	829	942	0.111		w9n11	202538	2825	-1.01	-1.02	-1.08	-1.1	1.05	-1.01	0
43	585				99	585	#N/A	1	6	7658	12.0491	73	1456	-733				2-(Trimethylsilyl)ethyl 1-oxo-2-azaspiro[5.5]undec-8-ene-2-carboxylate	C16H27NO3Si	676	917	0.346		w9n11	488893	4-[N'-(4-Dimethylaminobenzylidene)-N-methylhydrazino]benzaldehyde	C17H19N3O	664	809	0.231		w9n11	412745	2'-[2-Phenyl-2-(trimethylsilyl)ethyl]actophenone	C19H24OSi	624	828	0.0535		w9n11	455186	4160	-1.29	-1.04	1.12	1.29	-1.19	1.14	0
65	926				104	926	#N/A	1	6	10011	14.0098	73	1617	-372				3-Acetyl-2-methyl-9b-(1-naphthyl)-3aH-benzo[e]cyclohexa[1,2-b]furan	C25H22O2	753	790	0.786		w9n11	596727	5,6-bis[(Triisopropylsilyloxy)methyl]dec-5-ene-1,3,7,9-tetrayne	C24H36O2Si2	691	948	0.134		w9n11	692834	Silane, [[4-[1,2-bis[(trimethylsilyl)oxy]ethyl]-1,2-phenylene]bis(oxy)]bis[trimethyl- (CAS)	C20H42O4Si4	649	731	0.0301	56114-62-6	w9n11	740902	3539	-1.2	-1.01	1.33	1.46	-1.17	1.13	0
4	24				116	24	#N/A	1	7	585	6.15513	71		112				cis-1,4-Dimethoxybut-2-ene	C6H12O2	848	863	0.674		w9n11	22586	2-Heptanol, 5-ethyl- (CAS)	C9H20O	735	749	0.0415	19780-40-6	w9n11	57952	2-Propenoic acid, 2-methyl-, (tetrahydro-2-furanyl)methyl ester	C9H14O3	733	749	0.0383	2455-24-5	mainlib	38331	572	-1.09	-1.1	-1.07	-1.07	1.04	-1.12	0
9	56				123	56	#N/A	1	4	1061	6.55178	56		-223				2S-9-Bis(tert-butyldimethylsilyloxy)trideca-4,7-diyn-6-one	C25H46O3Si2	815	815	0.472		w9n11	734499	(2S,10S)-Bis(tert-butyldimethylsilyloxy)trideca-4,7-diyn-6-one	C25H46O3Si2	802	802	0.305		w9n11	734498	3,3-Dimethylcyclobutane-1-carboxylic acid	C7H12O2	751	846	0.0614	34970-18-8	w9n11	33653	6709	-1.09	-1.02	-1.06	0.97	0.98	1.03	0
155	3282				125	3282	#N/A	1	4	27305	28.4209	57		125				Pent-4-enal	C5H8O	913	913	0.668		w9n11	4312	Dodecane, 3-methyl- (CAS)	C13H28	870	870	0.147	17312-57-1	w9n11	142606	Undecane, 3-methyl- (CAS)	C12H26	854	854	0.0848	1002-43-3	w9n11	110406	1483	-1.04	1.02	1.11	1.1	1.04	-0.98	0
156	3287				131	3287	#N/A	1	4	28563	29.4692	57		103				Pent-4-enal	C5H8O	914	914	0.643		w9n11	4312	Dodecane, 3-methyl- (CAS)	C13H28	880	880	0.165	17312-57-1	w9n11	142606	Undecane, 3-methyl- (CAS)	C12H26	866	866	0.103	1002-43-3	w9n11	110406	1316	-1	1.01	1.16	1.12	-0.94	-0.95	0
85	1145				140	1145	#N/A	1	3	11647	15.3731	73	1737	-371				Methyl 5-[3,3-bis(trimethylsilyl)oxiran-2-yl]pentanoate	C14H30O3Si2	815	987	0.41		w9n11	469935	2,2-bis(trimethylsilyl)styrene oxide	C14H24OSi2	800	969	0.248	123382-28-5	w9n11	363606	(4-Cyanophenyl)boronic acid	C7H6BNO2	776	776	0.0832		w9n11	61484	1528	1.19	-1	1.12	1.11	0.98	1.19	0
75	1038				143	1038	#N/A	1	3	10890	14.7423	73	1680	-197				Methyl 5-[3,3-bis(trimethylsilyl)oxiran-2-yl]pentanoate	C14H30O3Si2	833	987	0.397		w9n11	469935	2,2-bis(trimethylsilyl)styrene oxide	C14H24OSi2	817	969	0.229	123382-28-5	w9n11	363606	(4-Cyanophenyl)boronic acid	C7H6BNO2	765	765	0.0456		w9n11	61484	1531	1.14	1.09	1.24	1.4	1.19	1.28	0
1	1				151	1	#N/A	1	3	347	5.95681	55		-331				(3aS,7aR)-3a-Ethyltetrahydrofuro[2,3-b]pyran-2-one	C9H14O3	847	847	0.178		w9n11	108427	Dec-1-en-4-ol	C10H20O	834	834	0.115		w9n11	80877	1,6-Dichloro-2,5-dimethylhexane	C8H16Cl2	827	827	0.088	90600-90-1	w9n11	135011	875	1.02	-1.02	-1.03	-1.11	1.09	-1.04	0
10	65				155	65	#N/A	1	3	1519	6.93343	75		-343				CIS-2-ETHOXY-6-METHYLTETRAHYDROPYRAN	C8H16O2	761	761	0.686	17230-09-0	w9n11	57315	2,2-Dimethoxy-5,5-pentamethylene-1,3,4-.deta.(3)-oxadiazoline	C9H16N2O3	708	984	0.136		w9n11	180762	3-Oxahept-6-en-1-ol	C6H12O2	704	978	0.115		w9n11	22587	288	1.07	-1.63	-1.24	0.69	0.77	0.73	1
108	2351				158	2351	#N/A	0.793931	70	13472	16.8939	468	1880	-227				(3R,4S)-3-[2-(1-Bromo-3-methoxy)phenyloxy]-4-tert-butyldimethylsilyloxy-2-[2-(3-oxazolone)ethyl]cyclohexene	C24H35BrNO5Si	749	928	0.393		w9n11	779712	(3S,4R,5S)-5-(tert-Butyldimethylsiloxymethyl)-3-benzyloxycarbonylmethyl-4-(4-methoxyphenyl)-2-oxopyrrolodine-1-carboxylic acid	C32H45NO7Si	745	922	0.332		w9n11	796370	(24S)-24-Ethylcholesta-7,22(E)-diene-3?,5?,6?-triol - 3,6-Diacetate	C33H52O5	731	905	0.208		w9n11	781528	123	-1.02	-1.41	-1.2	1.08	0.99	0.96	0
125	2809				159	2809	#N/A	1	3	15468	18.5571	73	2049	197				Methyl 5-[3,3-bis(trimethylsilyl)oxiran-2-yl]pentanoate	C14H30O3Si2	972	980	0.482		w9n11	469935	2,2-bis(trimethylsilyl)styrene oxide	C14H24OSi2	957	964	0.292	123382-28-5	w9n11	363606	trans-1,2-Bis(tert-butyldimethylsilyl)oxy-5-cyclooctene	C20H42O2Si2	889	896	0.0443		w9n11	626589	4354	35	48.72	65.73	59.46	-0.02	-0.02	4
28	340				164	340	#N/A	1	2	5021	9.85165	341	1291	125				9-(3'-Hydroxy-4'-(phenylthio)hex-5'-enyl)adenine	C17H19N5OS	995	995	0.482		w9n11	567136	(1R,4S,5R,8R)-(+)-2,6-dioxa-4-iodo-8-O-pivaloylbicyclo[3.3.0]octane	C13H9IO3	965	965	0.134		w9n11	563800	(4S*,6R*)-4-Benzyloxy-6-benzoxymethyl-6-methyldihydropyran-3-one	C21H24O4	959	959	0.105		w9n11	565837	737	-1.08	-1.01	-1.03	1.05	0.98	1.12	0
135	3008				170	3008	#N/A	1	2	18308	20.9237	73	2317	141				2,2-bis(trimethylsilyl)styrene oxide	C14H24OSi2	943	943	0.456	123382-28-5	w9n11	363606	Methyl 5-[3,3-bis(trimethylsilyl)oxiran-2-yl]pentanoate	C14H30O3Si2	931	931	0.304		w9n11	469935	14,14-Bis(trimethylsilyl)tetradec-13-en-2-one	C20H42OSi2	899	899	0.0811		w9n11	595588	1224	-1.15	1.09	1.55	1.89	0.93	1.2	2
6	40				176	40	#N/A	1	2	731	6.27679	73		135				2,3-bis(trimethylsiloxy)-2-(4'-chlorophenyl)-3-(4'-methylphenyl)butane	C23H35ClO2Si2	902	902	0.677	117527-46-5	w9n11	719250	2-((Trimethylsilyl)ethynyl)heptamethyltrisilane	C12H30Si4	849	849	0.134		w9n11	425437	2,3-bis(trimethylsiloxy)-2,3-bis(4'-methylphenyl)butane	C24H38O2Si2	837	837	0.0892		w9n11	695754	473	-1.04	-1.01	-1.17	-1.06	1.07	-0.99	0
105	2048				186	2048	#N/A	1	5	13375	16.813	73	1872	-275				prednisone-M1	C21H26O5	804	948	0.644		w9n11	603969	Methyl 3-hydroxy-3-[(phenylsulfonyl)methyl]-1,4,5-tris[(trimethylsilyl)oxy]cyclohexane-1-carboxylate	C24H44O8SSi3	750	836	0.126		w9n11	794804	3,4-Difluoropyrrole-2-carboxylic acid	C5H3F2NO2	730	931	0.0575		w9n11	61253	1809	1.35	1.04	1.01	1.47	1.15	1.12	0
8	53				189	53	#N/A	1	5	905	6.42179	146		521				2-(N-Butylamino]-3-nitroimidazo[1,2-a]pyridine	C11H14N4O2	912	912	0.904		w9n11	276366	Methyl 6,6,7,7,9,9,10,10-Octadeuterio-undec-4-ene-1-carboxylate	C14H18D8O2	820	972	0.0756		w9n11	256365	Methoxymethyl 3-(3,4-methylenedioxyphenyl)propynoate	C12H10O5	788	788	0.0202		w9n11	276567	839	-1.01	-1.04	-1.1	0.98	1	-1.12	0
110	2362				193	2362	#N/A	1	3	13559	16.9664	147	1887	-762				2,2,4,4,4-D5-3-HYDROXYBUTYRATE 2TMS	C10H24O3Si2	705	705	0.399	55133-94-3	w9n11	316318	3,6-Dioxa-2,7-disilaoctane, 2,2,4,7,7-pentamethyl- (CAS)	C9H24O2Si2	683	683	0.158	17887-27-3	w9n11	235126	trimethylsilyl (trimethylsilyl)lactate	C9H22O3Si2	683	683	0.158		w9n11	275844	349	2.07	1.53	-1.05	4.27	-0.99	1.45	3
11	69				199	69	#N/A	1	2	1694	7.07926	72		167				2-Propenoic acid (CAS)	C3H4O2	916	916	0.669	79-10-7	w9n11	1918	2-Propenoic acid	C3H4O2	899	899	0.669	79-10-7	w9n11	1910	2-Propenoic acid (CAS)	C3H4O2	899	899	0.669	79-10-7	w9n11	1913	850	-2.4	1.31	-1.52	-2.48	1.69	1.63	5
[truncated: 32 more columns]

## Sheet: Table S6_GC_11dpi
Supplementary Excel, Table S6. GC-MS data of Broccoli leave at 11 dpi that corrrespondece to Figure 3b2.																											Supplementary Excel, Table S5. GC-MS data of Broccoli leave at 11 dpi that corrrespondece to Figure 3b2.
Original #	centrotype	GM #	GM Clust #	Mapping #	NIST Order	centrotype	Change by	cent.factor	peak num	Scan Nr	Ret(min)	Mass	RI Observed	CLF	Annotation	RI in Lib	Hit 0-Final_Annotation	Hit 1	ChemFor_1	MF1	RMF1	Pr1	CAS1	Lib1	ID1	Hit 2	ChemFor_2	MF2	RMF2	Pr2	CAS2	Lib2	ID2	Hit 3	ChemFor_3	MF3	RMF3	Pr3	CAS3	Lib3	ID3	AVE_Value	FC_C_B.g_11	FC_C_B.h_11	FC_C_B.t_11	FC_M_B.g_11	FC_M_B.h_11	FC_M_B.t_11	FC>1.5
144	3199	1	1		175	3199	Temporal	1	2	22009	24.0078	73	2707	103				2,2-bis(trimethylsilyl)styrene oxide	C14H24OSi2	912	912	0.343	123382-28-5	w9n11	363606	Methyl 5-[3,3-bis(trimethylsilyl)oxiran-2-yl]pentanoate	C14H30O3Si2	900	900	0.229		w9n11	469935	prednisone-M1	C21H26O5	880	880	0.104		w9n11	603969	876	-5.03	-2.99	-4.24	1.17	1.37	1.98	4
134	3001	2	1		142	3001	#N/A	1	3	17571	20.3096	73	2247	-342				4,5-Diethyl-1-[(4-methylphenyl)sulfonyl]-3-trimethylsilyl-2-pyrrolidinone isomer	C18H29NO3SSi	681	806	0.659		w9n11	620544	cis-4,5-Diethyl-1-[(4-methylphenyl)sulfonyl]-3-trimethylsilyl-2-pyrrolidinone	C18H29NO3SSi	638	755	0.145		w9n11	620545	6,7-Bis(trimethylsilyloxy)-5,8,9,10-tetrahydro-1,4-naphthoquinone	C16H26O4Si2	625	625	0.0938	66323-01-1	w9n11	559872	777	-1.38	0.87	0.84	1.14	1.06	1.6	1
30	390	3	1	22	15	390	#N/A	1	57	5160	9.96748	73	1299	205	acceptable	1300	Glycine	Glycine		953	953	0.816		pri	31	Glycine, N,N-bis(trimethylsilyl)-, trimethylsilyl ester (CAS)	C11H29NO2Si3	888	904	0.131	5630-82-0	w9n11	439489	Glycine, 3TMS derivative	C11H29NO2Si3	883	884	0.131	5630-82-0	replib	26366	34912	-1.16	-1.84	-1.29	-2.4	-1.22	-1.14	2
148	3237	4	1		171	3237	Temporal	1	2	24335	25.946	73	2987	146				(Ss,R)-(E)-3-(p-Tolylsulfinyl)-4-(trimethylsilyl)-3-buten-2-ol	C14H22O2SSi	895	895	0.494		w9n11	414566	(Ss,S)-(E)-3-(p-Tolylsulfinyl)-4-(trimethylsilyl)-3-buten-2-ol	C14H22O2SSi	887	887	0.369		w9n11	414567	(Ss,S)-(E)-4-Methyl-2-(p-tolylsulfinyl)-1-(trimethylsilyl)-1-penten-3-ol	C16H26O2SSi	830	830	0.069		w9n11	491378	440	-4.72	-7.08	-4.68	-1.59	-1.53	2.3	6
138	3042	5	1		168	3042	Temporal	1	2	20220	22.517	58	2510	-122				VALERALDEHYDE	C5H10O	908	908	0.278		gplib	321	1,3-Propanediamine	C3H10N2	884	884	0.0933	109-76-2	w9n11	2569	1,3-Propanediamine (CAS)	C3H10N2	884	884	0.0933	109-76-2	w9n11	2570	1256	-5.54	-3.07	-3.03	-1.28	-1.6	1.68	5
133	2993	6	1		173	2993	#N/A	1	2	16712	19.5938	73	2164	-328				3-[(trimethylsilyl)oxy]indene	C12H16OSi	839	839	0.346	31928-64-0	w9n11	192039	1-(2-phenyl-1-((trimethylsilyl)methyl)-2-propenyl)cyclohexanol	C19H30OSi	834	834	0.279		w9n11	471782	2-Benzyl-3-(trimethylsilyl)prop-1-ene	C13H20Si	810	810	0.0936		w9n11	192703	499	-1.56	-1.34	-0.73	-2.46	-2.18	1.35	3
57	825	7	1		136	825	#N/A	1	3	9341	13.4515	73	1570	-539				trimethylsilyl (trimethylsilyl)lactate	C9H22O3Si2	773	773	0.489		w9n11	275844	1,2-Bis(?-trimethylsilypropoxy)ethane	C14H34O2Si2	748	748	0.149		w9n11	437012	Trimethylsilyloxime,trimethylsilylether,trimethylsilylesterderol 4-oxo-6-hydroxy-heptanoic acid	C16H37NO4Si3	747	747	0.143		w9n11	662424	921	-1.9	-2.22	-1.74	-3.17	-2.17	-1.04	5
83	1131	8	1		163	1131	#N/A	1	2	11485	15.2381	73	1725	148				Methyl 5-[3,3-bis(trimethylsilyl)oxiran-2-yl]pentanoate	C14H30O3Si2	975	975	0.626		w9n11	469935	2,2-bis(trimethylsilyl)styrene oxide	C14H24OSi2	929	929	0.132	123382-28-5	w9n11	363606	Hexamethylborazine	C6H18B3N3	927	927	0.122	877-07-6	w9n11	96210	561	-0.93	-0.9	-0.77	-1.76	-1.39	1.36	1
69	949	9	2		110	949	Treatment_reduced	1	5	10264	14.2206	73	1635	136				(2r,3s)-1-acetoxy-5-(2-ethoxyethoxy)-3-methylpentan-3-ol-2-d	C12H23DO6	816	950	0.911	98448-41-0	w9n11	362854	N-Methyl-N-[2-methyl-1-(trimethylsiloxy)propyl]formamide	C9H21NO2Si	656	764	0.0227		w9n11	188660	2-Ethyl 4-methyl 2-methylthiazolidine-2,4-dicarboxylate	C9H15NO4S	655	655	0.0218		w9n11	273600	801	-1.98	-2.01	-2.17	-2.51	-2.73	-1.59	6
95	1526	10	2		127	1526	Treatment_reduced	1	4	12664	16.2206	73	1815	-219				Quinoline, 4-ethyl- (CAS)	C11H11N	775	775	0.415	19020-26-9	w9n11	82037	2-Ethyl-1-trimethylsilyloxyhexene	C11H24OSi	754	856	0.176	71504-20-6	w9n11	181890	(Z)-1-Methoxy-4,4-dimethyl-2-phenyl-2-pentene	C14H20O	751	793	0.156		w9n11	192977	879	-2.32	-1.79	-1.81	-2.6	-2.99	-1.6	6
49	683	11	2	32	134	683	Treatment_reduced	1	4	8535	12.7799	176	1514	-281	acceptable	1515	Methionine	Methionine		504	504	0.01		pri	36	N-(hexadecanalyl)-N,N'-bis(ethoxycrabonyl)-N-((pyridine-N-oxide)-2-thio)hydrazine	C27H45N3O6S	722	722	0.179	120572-97-6	w9n11	785034	[2'-(2''-(1'',3''-dioxanyl))phenyl]but-2-enol	C14H18O3	650	650	0.0249		w9n11	277570	216	-2.37	-3.18	-2.1	-2.59	-3.39	-1.95	6
58	828	12	2		182	828	Treatment_reduced	1	2	9388	13.4907	73	1573	477	acceptable		Trimethyl[(2E/Z)-6-(2-thienyl)-2,6-heptadienyl]silane	Trimethyl[(2E/Z)-6-(2-thienyl)-2,6-heptadienyl]silane	C14H22SSi	626	626	0		w9n11	323909	2-Methyl-3,5,6-tris(trimethylsilyl)cyclohexa-1,3-diene	C16H34Si3	842	842	0.0384		w9n11	491412	(Z)-?-(Trimethylsiloxy)-?-(trimethylsilyl)p-chlorostyrene	C14H23ClOSi2	794	794	0.0079		w9n11	458657	1003	-2.22	-2.21	-2.41	-2.06	-2.12	-1.4	5
86	1169	13	2		29	1169	Treatment_reduced	1	32	11761	15.4681	73	1746	-988				3,4-Dihydro-2-methoxy-4,7-dimethyl-1,4-benzodiazepin-5(5H)-one	C12H14N2O2	633	920	0.579		w9n11	230756	(3aS-cis)-1,2,3,3a,8,8a-Hexahydro-1,3a,8-trimethylpyrrolo[2,3-b]indol-5-ol n-Heptylcarbamate	C21H33N3O2	610	774	0.211	101246-68-8	w9n11	605960	6-Methyl-1-(3-hydroxyphenyl)uracil	C11H10N2O3	575	787	0.053		w9n11	230060	4550	-2.43	-2.36	-2.64	-3.4	-3.72	-2.27	6
74	1028	14	2		65	1028	Treatment_reduced	1	11	10732	14.6106	73	1669	177	acceptable	1673	7,8-Dehydro-8-deoxocurcumen-11-ol	7,8-Dehydro-8-deoxocurcumen-11-ol	C15H24O2	651	651	0.03		w9n11	284575	6-methoxy-2-methyl-8-nitroquinoline	C11H10N2O3	811	811	0.085	54232-06-3	w9n11	230035	6-(2-Methoxyphenyl)uracil	C11H10N2O3	804	875	0.0651		w9n11	230085	3348	-2.27	-2.16	-2.36	-2.31	-2.49	-1.7	6
42	582	15	2		119	582	Treatment_reduced	1	4	7613	12.0116	73	1453	-819	acceptable	1452	N,N-Diethyl 6-oxoheptamide	N,N-Diethyl 6-oxoheptamide	C11H21NO2	568	674	0.13		w9n11	179351	(2r,3s)-5-(2-ethoxyethoxy)-3-methylpentane-1,3-diol-2-d	C10H21DO4	695	861	0.186		w9n11	197039	Pentanamide, N-methyl-N-(1-methylethyl)-	C9H19NO	691	691	0.158	54965-74-1	mainlib	28851	343	-11.7	-4.59	-3.09	-11.19	-10.7	-4.25	6
63	862	16	2		137	862	Treatment_reduced	1	3	9858	13.8823	73	1606	256				Z-Trimethyl[2-methyl-1-phenyl-1,3-butadien-3-yl]silane	C14H20Si	923	923	0.593	130552-24-8	w9n11	226585	7?((Trimethylsilyl)oxy)-(1H?,6H?)-11-thiabicyclo[4.4.1]undeca-2,4,8-triene 11,11-Dioxide	C13H20O3SSi	906	906	0.324		w9n11	419902	3,6-Dihydro-2H-N-phenyl-6-(trimethylsiloxy)-1,2-oxazine	C13H19NO2Si	810	810	0.0258	131180-13-7	w9n11	320514	252	-4.54	-3.63	-2.49	-8.56	-8.19	-2.71	6
59	831	17	2		144	831	Treatment_reduced	1	3	9646	13.7057	73	1591	133	acceptable	1595	Diethyl (2R/S,3R)-2-Allyl-3-(trimethylsiloxy)succinate	Diethyl (2R/S,3R)-2-Allyl-3-(trimethylsiloxy)succinate	C14H26O5Si	628	628	0		w9n11	469913	9-(TRIMETHYLSILYLOXY)-4-TRIMETHYLSILY-1,4(E)-NONADIENE	C15H32OSi2	898	898	0.194		w9n11	420726	8-(TRIMETHYLSILYLOXY)-3-TRIMETHYLSILYL-3(Z)-OCTENE	C14H32OSi2	873	873	0.0591		w9n11	386740	1062	-2.14	-2.12	-2.35	-2.7	-2.95	-2.89	6
73	987	18	2		11	987	Treatment_reduced	1	65	10638	14.5323	73	1662	375				L-Asparagine, N,N2-bis(trimethylsilyl)-, trimethylsilyl ester (CAS)	C13H32N2O3Si3	906	950	0.846	55649-62-2	w9n11	581733	Asparagine, 3TMS derivative	C13H32N2O3Si3	871	876	0.846	55649-62-2	replib	9840	L-Asparagine, N,N2-bis(trimethylsilyl)-, trimethylsilyl ester	C13H32N2O3Si3	871	876	0.846	55649-62-2	w9n11	581732	11663	-3.66	-3.24	-2.63	-4.23	-5.89	-3.83	6
66	929	19	2	25	122	929	#N/A	1	4	10101	14.0848	73	1623	-781	acceptable	1624	L-Phenylalanine	L-Phenylalanine		548	548	1.75		pri	30	N,O-Bis(trimethylsilyl)-L-phenylalanine	C15H27NO2Si2	644	644	0.584	7364-51-4	w9n11	488673	L-Phenylalanine, N-(trimethylsilyl)-, trimethylsilyl ester (CAS)	C15H27NO2Si2	644	644	0.584	7364-51-4	w9n11	488677	1024	-1.05	-1.17	-0.83	-2.72	-2.86	-1.63	3
25	269	20	2	58	7	269	Treatment_reduced	1	127	4545	9.455	73	1263	155	acceptable	1263	Phosphoenolpyruvate(?)	Phosphoenolpyruvate(?)		907	971	0.751		pri	24	SILANOL, TRIMETHYL-, PHOSPHATE (3:1)	C9H27O4PSi3	876	880	0.205	10497-05-9	w9n11	500832	Silanol, trimethyl-, phosphate (3:1) (CAS)	C9H27O4PSi3	867	929	0.205	10497-05-9	w9n11	500833	59863	-14.18	-11.91	-12.75	-11.43	-11.3	-2.13	6
113	2577	21	2	31	19	2577	Treatment_reduced	1	50	13838	17.1989	73	1910	226	acceptable	1912	Lysine	Lysine		863	863	0.916		pri	33	L-Lysine, 4TMS derivative	C18H46N2O2Si4	691	703	0.0194	55429-07-7	mainlib	42996	L-Lysine, N2,N6,N6-tris(trimethylsilyl)-, trimethylsilyl ester	C18H46N2O2Si4	691	703	0.0194	55429-07-7	w9n11	718883	9444	-2.71	-2.55	-2.75	-3.47	-3.4	-2.92	6
94	1521	22	2		129	1521	Treatment_reduced	0.952778	81	12562	16.1356	186	1807	-1296				6'-Methoxy-2,3'-bipyridine	C11H10N2O	591	803	0.418	96546-78-0	w9n11	146237	Methyl 1-methyl-2-(methylsulfanyl)-1H-imidazol-5-carboxylate	C7H10N2O2S	574	803	0.228		w9n11	144565	Peracetyl ketone oxime derivative of 1,4,6-tri-O-Methyl-2-hexulose	C15H25NO9	546	893	0.0658		w9n11	613121	234	-7.3	-7.56	-5.93	-13.44	-12.86	-13.49	6
93	1456	23	2	27	8	1456	Treatment_reduced	1	107	12540	16.1172	73	1805	177	acceptable		DL-Ornithine, 4TMS derivative	DL-Ornithine, 4TMS derivative	C17H44N2O2Si4	851	853	0.287		mainlib	129867	DL-Ornithine, N,N,N'-tris(trimethylsilyl)-, trimethylsilyl ester	C17H44N2O2Si4	851	853	0.287		w9n11	702694	DL-Ornithine, N,N,N'-tris(trimethylsilyl)-, trimethylsilyl ester	C17H44N2O2Si4	851	853	0.287		w9n11	702695	18594	-10.86	-14.9	-10.33	-23.84	-22.03	-13.68	6
99	1590	24	2		132	1590	Treatment_reduced	1	4	13075	16.563	73	1848	-372	acceptable	1846	4-(2-Aminoethyl)-2-methoxyphenol, 3TMS derivative	4-(2-Aminoethyl)-2-methoxyphenol, 3TMS derivative	C18H37NO2Si3	538	538	0.02	123315-37-7	w9n11	358984	Silanamine, N-[2-iodo-3-(trimethylsilyl)-2-propenyl]-1,1,1-trimethyl-N-(trimethylsilyl)-, (Z)- (CAS)	C12H30INSi3	697	942	0.107	118799-88-5	w9n11	674376	Silanamine, 1,1,1-trimethyl-N-(trimethylsilyl)-N-[2-[(trimethylsilyl)methylene]-4-hexenyl]-, (E,?)- (CAS)	C16H37NSi3	682	922	0.0648	118799-90-9	w9n11	534484	519	-6.71	-10.66	-10.6	-11.9	-13.78	-8.23	6
103	2038	25	2		103	2038	Treatment_reduced	1	7	13287	16.7397	73	1865	-799				Methyl (5S,6Z,8E)-9-tert-Butyldimethylsilyl-5-tert-butyldimethylsilyloxy-6,8-nonadienoate	C19H38O3Si2	684	836	0.403		w9n11	626304	2-(2'-Methylenecyclobutyl)-3-(trimethylsilyl)-1-propanol	C11H22OSi	672	744	0.269		w9n11	176867	5-BROMO-2-ETHYL-1-TRIMETHYLSILYLOXY-1-PENTENE	C10H21BrOSi	642	758	0.0746	63334-02-1	w9n11	362310	711	-25.19	-37.25	-41.09	-33.55	-32.19	-29.39	6
17	110	26	2		183	110	Treatment_reduced	1	2	3352	8.46087	73	1192	125	acceptable		Methyl 7-Trimethylsilylheptanoate	Methyl 7-Trimethylsilylheptanoate	C11H24O2Si	906	906	2.03		w9n11	225123	1-CHLORO-3-METHOXYPROP-1-YNE	C4H5ClO	952	952	0.126	73399-98-1	w9n11	13243	3,3-Dichloropropyne	C3H2Cl2	950	950	0.116	25523-14-2	w9n11	14705	422	-7.85	-3.95	-3.55	-2.19	-3.16	-1.29	5
114	2611	27	2		184	2611	Treatment_reduced	1	2	13873	17.228	154	1913	-140				(1,2,5)Thiadiazolo(3,4-d)pyrimidin-7-amine	C4H3N5S	999	999	0.042	2829-57-4	mainlib	142860	(1,2,5)Thiadiazolo(3,4-d)pyrimidin-7-amine	C4H3N5S	999	999	0.042	2829-57-4	w9n11	72518	3,9-Diazabicyclo[4.2.1]nonan-4-one, 9-methyl-	C8H14N2O	997	997	0.0387	7309-42-4	mainlib	51066	478	-11.81	-10.72	-7.72	-3.46	-9.56	-1.26	5
67	939	28	2		77	939	Temporal	1	10	10157	14.1315	140	1627	-157				3-DIMETHYLAMINO-1,2,4-TRIAZINE 1-OXIDE	C5H8N4O	866	940	0.603	61178-07-2	w9n11	49360	5-Hydroxy-2-ethyl-4-pyrone	C7H8O3	817	947	0.124		w9n11	49834	N-Methyl-N-n-butyltrifluoroacetamide	C7H12F3NO	804	847	0.08	38182-15-9	mainlib	127564	3708	-4.22	-4.37	-4.29	-1.76	-2.2	1.09	5
132	2990	29	2		161	2990	Temporal	1	2	16480	19.4004	73	2142	155				Trimethyl[o-[(p-tolylsulfonyl)-3-butenyl]benzyl]silane	C21H28O2SSi	856	856	0.54		w9n11	630797	Allyl 5-O-methoxymethyl-?,D-ribofuranoside	C10H18O6	849	849	0.414		w9n11	276090	Acetate of 3,3,3-tris(trimethylsilyl)propan-1-ol	C14H24O2Si3	727	727	0.0204		w9n11	485486	602	-5.36	-4.34	-4.22	-1.97	-2.87	-1.34	5
52	772	30	2	16	37	772	Temporal	1	23	8666	12.889	73	1523	-526	acceptable	1525	GABA	GABA		650	650	4.03		pri	76	4-Aminobutanoic acid, 3TMS derivative	C13H33NO2Si3	692	726	0.18	39508-23-1	replib	10065	Butanoic acid, 4-[bis(trimethylsilyl)amino]-, trimethylsilyl ester	C13H33NO2Si3	692	726	0.18	39508-23-1	w9n11	514731	7742	-2.38	-2.31	-2.44	-1.13	-1.27	1.31	3
126	2842	31	2		9	2842	Temporal	1	72	15604	18.6705	73	2061	-328				Maltose		836	839	0.174		pri	62	Palatinose		834	836	0.16		pri	64	Maltose		823	823	0.11		pri	61	29555	-4.25	-3.61	-3.52	-1.29	-1.89	1.13	4
54	795	32	3		156	795	Temporal	1	5	8752	12.9607	55	1529	-752	acceptable	1529	Hexamethylene diacrylate	Hexamethylene diacrylate	C12H18O4	565	662	0.04	13048-33-4	w9n11	254731	6-[(4'-Nitrophenyl)sulfonyl]-6-azabicyclo[3.1.0]hexane	C11H12N2O4S	724	939	0.169		w9n11	374058	(E)-1-Cyanopenten-3-ol	C6H9NO	722	936	0.156		w9n11	17090	547	-9.3	-13.75	-12.34	1.09	1.07	1.44	3
51	742	33	3	18	10	742	Cultivar Specific	1	67	8612	12.844	73	1520	167	acceptable	1522	L-5-Oxoproline, , 2TMS derivative	L-5-Oxoproline, , 2TMS derivative	C11H23NO3Si2	912	915	0.698	30274-77-2	mainlib	145923	L-Proline, 5-oxo-1-(trimethylsilyl)-, trimethylsilyl ester	C11H23NO3Si2	912	915	0.698	30274-77-2	w9n11	389275	L-Proline, 5-oxo-1-(trimethylsilyl)-, trimethylsilyl ester (CAS)	C11H23NO3Si2	909	946	0.698	30274-77-2	w9n11	389281	44369	-2.49	-2.15	-2.3	1.03	-1.11	1.01	3
50	688	34	3		150	688	Cultivar Specific	1	3	8547	12.7899	140	1515	-201				1-(1-Tosyl-2-oxopropyl)-2-pyrrolidinone	C14H17NO4S	825	887	0.543		w9n11	450757	URACIL DIMETHYL	C6H8N2O2	806	867	0.264	26305-13-5	w9n11	49471	6-Butyl-45-ethyl-4-methylpiperidin-2-one	C12H23NO	751	807	0.0511		w9n11	174367	715	-3.48	-4.49	-3.94	2.33	-1.32	-1.55	5
40	569	35	3		120	569	Cultivar Specific	1	4	6899	11.4166	73	1407	-223				4,5-Diethynyl-6-methoxypyrimidine	C9H6N2O	813	813	0.517	86854-61-7	w9n11	83338	4H-3,1-Benzoxazine-2-carbonitrile	C9H6N2O	801	801	0.345		w9n11	83349	Ethanol, 2-(2-ethoxyethoxy)- (CAS)	C6H14O3	744	911	0.0645	111-90-0	w9n11	40907	607	-3.17	-3.94	-3.59	2.1	-1.32	-1.55	5
139	3044	36	4		191	3044	#N/A	1	2	20235	22.5295	73	2511	-219				3-[(trimethylsilyl)oxy]indene	C12H16OSi	851	851	0.49	31928-64-0	w9n11	192039	1-(2-phenyl-1-((trimethylsilyl)methyl)-2-propenyl)cyclohexanol	C19H30OSi	831	831	0.223		w9n11	471782	2-Benzyl-3-(trimethylsilyl)prop-1-ene	C13H20Si	798	798	0.0584		w9n11	192703	362	3.87	1.32	0.54	3.62	-1.54	1.17	3
19	129	37	4		74	129	#N/A	1	10	3623	8.6867	73	1208	137				L-Valine, bis(trimethylsilyl) deriv.	C11H27NO2Si2	895	937	0.327	56272-68-5	w9n11	354365	L-Valine, N-(trimethylsilyl)-, trimethylsilyl ester (CAS)	C11H27NO2Si2	889	889	0.257	7364-44-5	w9n11	354359	L-Norvaline, bis(trimethylsilyl) deriv.	C11H27NO2Si2	881	921	0.192	56272-67-4	w9n11	354364	2791	-33.42	0.92	0.07	55.65	25.53	32.19	4
110	2362	38	4		193	2362	#N/A	1	3	13559	16.9664	147	1887	-762				2,2,4,4,4-D5-3-HYDROXYBUTYRATE 2TMS	C10H24O3Si2	705	705	0.399	55133-94-3	w9n11	316318	3,6-Dioxa-2,7-disilaoctane, 2,2,4,7,7-pentamethyl- (CAS)	C9H24O2Si2	683	683	0.158	17887-27-3	w9n11	235126	trimethylsilyl (trimethylsilyl)lactate	C9H22O3Si2	683	683	0.158		w9n11	275844	349	-1.21	-1	1.57	4.12	5.01	2.48	4
56	821	39	5		108	821	#N/A	1	6	9005	13.1715	73	1547	-520				9-(TRIMETHYLSILYLOXY)-4-TRIMETHYLSILY-1,4(E)-NONADIENE	C15H32OSi2	783	916	0.283		w9n11	420726	Methyl 5-[3,3-bis(trimethylsilyl)oxiran-2-yl]pentanoate	C14H30O3Si2	770	998	0.183		w9n11	469935	2,2-bis(trimethylsilyl)styrene oxide	C14H24OSi2	752	974	0.0944	123382-28-5	w9n11	363606	2864	2.18	1.6	3.1	1.77	1.66	2.47	6
84	1135	40	5	8	70	1135	Treatment_induced	1	11	11545	15.2881	73	1729	103	acceptable	1731	Putrescine	Putrescine		771	771	0.54		pri	109	1,4-Butanediamine, N,N,N',N'-tetrakis(trimethylsilyl)-	C16H44N2Si4	893	929	0.535	39772-63-9	w9n11	637018	TRIMETHYLSILYL OF PUTRESCINE	C16H44N2Si4	889	924	0.535	39772-63-9	w9n11	637017	3288	1.42	1.36	1.32	4.01	3.62	2.83	3
24	184	41	5		49	184	#N/A	1	16	4487	9.40667	73	1259	-256	acceptable	1260	TMS 4-DI-TMS-AMINOBUTYRATE	TMS 4-DI-TMS-AMINOBUTYRATE	C13H33NO2Si3	787	809	1.92		w9n11	514742	Ethanolamine, 3TMS derivative	C11H31NOSi3	850	850	0.258	5630-81-9	replib	26364	Silanamine, 1,1,1-trimethyl-N-(trimethylsilyl)-N-[2-[(trimethylsilyl)oxy]ethyl]-	C11H31NOSi3	850	850	0.258	5630-81-9	w9n11	400161	4828	3.61	2.89	3.65	2.61	2.84	2.16	6
68	944	42	5		166	944	#N/A	1	2	10229	14.1915	73	1632	-100				2-Propanone (CAS)	C3H6O	947	947	0.202	67-64-1	w9n11	693	Ethanedioic acid, dibutyl ester (CAS)	C10H18O4	936	936	0.139	2050-60-4	w9n11	185879	2-Butene, 2-(1-ethoxyethoxy)-, (E)- (CAS)	C8H16O2	928	928	0.104	82477-76-7	w9n11	57396	290	-1.08	3	2.72	4.54	5.12	3.39	5
104	2045	43	5		146	2045	Treatment_induced	1	3	13312	16.7605	205	1867	-122				D-glucose TMS-O-methyloxime derivative	C22H53NO6Si5	847	847	0.842		w9n11	792838	1-ethyl-4-morpholino-3,4,7-trihydro-benzo[1,2-c :4,5-c']diisoxazolo-3,4,8-trione	C14H13N3O6	767	902	0.0925		w9n11	514787	2-[(Tributylstannyl)methylene]thietane	C16H32SSn	693	693	0.0123		w9n11	637002	226	-0.9	1.45	1.71	1.9	1.57	1.43	3
71	956	44	5		178	956	Treatment_induced	1	2	10436	14.364	73	1647	150				Ethane, 1,2-diethoxy- (CAS)	C6H14O2	983	983	0.279	629-14-1	w9n11	24294	3-(3'-Butenoxy)propanoic acid	C7H12O3	977	977	0.22		w9n11	56779	Ethane, 1,1-diethoxy- (CAS)	C6H14O2	961	961	0.127	105-57-7	w9n11	24284	730	-1.4	0.83	0.86	2.16	1.79	2.33	3
151	3255	45	5		160	3255	#N/A	1	2	24855	26.3793	73	3050	293				(3S,4R)-1-[Bis(trimethylsilyl)methyl]-4-(phenylethyl)-3-[(4S)-2-oxo-4-phenyloxazolidin-3-yl]azetidin-2-one	C27H38N2O3Si2	999	999	0.855		w9n11	766174	1-(1'-((Trimethylsilyl)oxyl)-1',2',3',4'-tetrahydronaphthalenyl)-2-buten-1-one	C17H24O2Si	902	902	0.067	69849-21-4	w9n11	432844	Trimethyl[o-[1-methyl-1-(p-tolylsulfonyl)propyl]benzyl]silane	C21H30O2SSi	892	892	0.0473		w9n11	634461	676	1.64	4.01	3.94	4.96	5.38	6.67	6
41	573	46	5	4	102	573	Treatment_induced	1	6	7100	11.5841	73	1420	-1224	acceptable	1420	L-Aspartic acid, 2TMS derivative	L-Aspartic acid, 2TMS derivative	C10H23NO4Si2	645	645	0.128		mainlib	42895	1-ethoxy-1-(trimethylsiloxy)cyclopropane	C8H18O2Si	648	979	0.145	27374-25-0	w9n11	117007	l-Aspartic acid, bis(trimethylsilyl) ester	C10H23NO4Si2	645	645	0.128		w9n11	400073	1837	1.74	2.07	1.77	3.03	4.77	3.4	6
53	792	47	5		57	792	Temporal	1	15	8736	12.9474	84	1528	-781				Pyroglutamic acid, TMS derivative	C8H15NO3Si	646	718	0.351		mainlib	53976	2-Pyrrolidone-5-carboxylic acid, trimethylsilyl ester	C8H15NO3Si	646	718	0.351		w9n11	183618	2-Piperidinecarboxylic acid, trimethylsilyl ester (CAS)	C9H19NO2Si	605	664	0.08	55887-52-0	w9n11	183789	3873	1.27	1.21	1.2	2.1	2.24	2.97	3
142	3150	48	5	110	6	3150	Treatment_induced	1	122	21112	23.2603	73	2606	278	acceptable	2611	Sucrose	Sucrose		954	954	0.645		pri	14	SUCROSE TMS		857	914	0.0505		w9n11	819440	Palatinose		848	864	0.0367		pri	64	43652	1.63	2.47	1.91	2.84	2.89	3.65	6
92	1411	49	5		105	1411	Treatment_induced	1	6	12536	16.1139	273	1805	109				6,6'-Oxybis(4-isopropyl-6H-benzo[b]naphtho[1,2-d]pyran)	C40H34O3	926	926	0.301		w9n11	791777	(3R*,1'S*,2'S*,3'S*,4'R*)-3-[3'-[(Trimethylsilyl)ethynyl]bicyclo[2.2.1]hept-2'yl]cyclopentanone	C18H28OSi	922	922	0.254		w9n11	433140	3,3-Dimethyl-1-(2-phenethyl)-4-(N-propionylanilino)piperidine	C24H30N2O	922	922	0.254		w9n11	612757	615	1.25	2.19	2.21	3.89	4.44	4.1	5
70	953	50	5	102	107	953	Treatment_induced	1	5	10340	14.284	73	1640	-658	acceptable	1634	Xylose	Xylose		556	556	0.43		pri	12	3,4,5,6-Tetrahydro-8-(trimethylsiloxy)-7-(trimethyl-silyl)-2H-oxocine	C13H28O2Si2	642	778	0.11	127974-08-7	w9n11	386341	3,6-bis[(Dimethyl)(dimethylsilyloxy]octa-1,7-diyne	C16H32O2Si2	639	639	0.0975		w9n11	496518	1649	2.13	3.11	2.88	10.9	10.76	7.98	6
147	3232	51	5		87	3232	Treatment_induced	1	8	24213	25.8443	73	2972	-625				D-Xylopyranose, 1,2,3,4-tetrakis-O-(trimethylsilyl)- (CAS)	C17H42O5Si4	769	769	0.129	55555-45-8	w9n11	722494	D-Mannopyranose, 1,2,3,4,6-pentakis-O-(trimethylsilyl)- (CAS)	C21H52O6Si5	762	762	0.099	55529-69-6	w9n11	785254	3-O-[ ?-D-Glucopyranosyl]propane-1,2-diol - per-(trimethylsilyl) derivative	C27H64O7Si6	758	842	0.0836		w9n11	808450	1288	1.83	3.27	2.71	5.5	5.54	5.1	6
98	1586	52	5		106	1586	Treatment_induced	1	5	12991	16.4931	345	1842	-119				2,2-Dimethyl-5-[piperidino(p-methoxyphenyl)methylene]-1,3-dioxane-4,6-dione	C19H23NO5	873	873	0.342		w9n11	576620	rac-1-(2-Methyl-1-naphthyl)-3-(2-pyridyl)isoquinoline	C25H18N2	865	865	0.255		w9n11	580021	2-Methyl-3-pentyl-4,5-diphenyl-1-propyl-1H-pyrrole	C25H31N	856	856	0.185		w9n11	577182	826	1.8	2.6	2.03	3.26	3.02	3.21	6
31	408	53	5		124	408	Treatment_induced	1	4	5313	10.095	147	1309	-168				8-(TRIMETHYLSILYLOXY)-3-TRIMETHYLSILYL-3(Z)-OCTENE	C14H32OSi2	876	876	0.66		w9n11	386740	bis(trimethylsilyl) succinate	C10H22O4Si2	842	842	0.169	40309-57-7	w9n11	356505	Propanedioic acid, bis(trimethylsilyl) ester (CAS)	C9H20O4Si2	825	825	0.0923	18457-04-0	w9n11	316042	796	1.77	2.33	1.78	4.94	4.95	3.2	6
109	2359	54	5		172	2359	Treatment_induced	1	4	13522	16.9355	228	1884	133				2-Methyl-1-formylferrocene	C12H12FeO	922	922	0.653		w9n11	260239	3-Methoxy-4b-methyl-cis-4b,5,6,7,8,8a,9,10-octahydro-9-trifluoracetamidophenanthrene (isomer A)	C18H22F3NO2	880	880	0.146	94272-73-8	w9n11	567296	2-Amino-3-acetyl-6-phenyl-4-pyridone	C13H12N2O2	850	850	0.0407		w9n11	260912	392	1.62	1.93	1.88	5.73	5.07	4.52	6
101	1845	55	5	105	2	1845	Treatment_induced	1	221	13258	16.7155	73	1863	-108	acceptable	1865	Fructose	Fructose		960	960	0.201		pri	18	Sorbose		946	946	0.126		pri	70	Sorbose		932	932	0.0789		pri	69	164331	20.05	45.02	30.13	252.76	196.15	132.07	6
127	2901	56	5	109	14	2901	Treatment_induced	1	55	15750	18.7921	73	2074	146	acceptable	2077	Myo-Inositol	Myo-Inositol	C24H60O6Si6	732	864	0.21		pri	11	Myo-Inositol, 1,2,3,4,5,6-hexakis-O-(trimethylsilyl)-	C24H60O6Si6	899	900	0.515	2582-79-8	w9n11	801716	Myo-Inositol, 6TMS derivative	C24H60O6Si6	882	895	0.515	2582-79-8	replib	10146	21640	1.26	2.26	2.03	7.05	6.12	9.87	5
118	2650	57	5		62	2650	Treatment_induced	1	12	14234	17.5288	73	1943	-1169				PROSTAGLANDIN F-2 ?-TETRATMS	C32H66O5Si4	670	813	0.218	50669-96-0	w9n11	805795	PROSTAGLANDIN F-2 ?-TETRATMS	C32H66O5Si4	656	793	0.136	50669-95-9	w9n11	805792	1,2-Bis(?-trimethylsilypropoxy)ethane	C14H34O2Si2	643	884	0.088		w9n11	437012	1745	1.47	3.08	2.48	14.28	12.61	9.35	5
100	1636	58	5	106	3	1636	Treatment_induced	1	218	13140	16.6172	73	1854	-108	acceptable	1854	Sorbose	Sorbose		952	952	0.127		pri	69	Fructose		942	942	0.0895		pri	17	D-(-)-Tagatose, pentakis(trimethylsilyl) ether, methyloxime (anti)	C22H55NO6Si5	935	935	0.0686		mainlib	41989	193525	11.13	25.71	18.28	97.3	79.09	53.56	6
123	2779	59	5	107	36	2779	Treatment_induced	1	23	15020	18.1838	73	2010	-898	acceptable	2010	?-D-Galactopyranoside, methyl 2,3,4-tris-O-(trimethylsilyl)-, acetate	?-D-Galactopyranoside, methyl 2,3,4-tris-O-(trimethylsilyl)-, acetate	C18H40O7Si3	644	672	0.75	52416-95-2	mainlib	186661	?-D-Mannopyranoside, methyl 2,3,4,6-tetrakis-O-(trimethylsilyl)-	C19H46O6Si4	719	727	0.126	1769-06-8	w9n11	758544	?-D-Mannopyranoside, methyl 2,3,4,6-tetrakis-O-(trimethylsilyl)- (CAS)	C19H46O6Si4	719	727	0.126	1769-06-8	w9n11	758545	4037	1.99	5.2	4.14	45.56	38.49	25.88	6
107	2166	60	5	103	1	2166	Treatment_induced	1	294	13459	16.883	73	1879	101	acceptable	1881	Glucose	Glucose		950	950	0.239		pri	19	Mannose		957	957	0.312		pri	15	d-Glucose, 2,3,4,5,6-pentakis-O-(trimethylsilyl)-, o-methyloxyme, (1E)-	C22H55NO6Si5	925	942	0.0729	130405-10-6	replib	9981	296210	2.57	7.06	5.83	84.07	75.88	53.04	6
111	2473	61	5	108	4	2473	Treatment_induced	1	188	13702	17.0855	73	1899	-107	acceptable	1898	d-Galactose, 2,3,4,5,6-pentakis-O-(trimethylsilyl)-, o-methyloxyme, (1E)-	d-Galactose, 2,3,4,5,6-pentakis-O-(trimethylsilyl)-, o-methyloxyme, (1E)-		893	907	4.76		replib	16	d-Glucose, 2,3,4,5,6-pentakis-O-(trimethylsilyl)-, o-methyloxyme, (1Z)-	C22H55NO6Si5	922	936	0.133	128705-73-7	replib	9980	d-Glucose, 2,3,4,5,6-pentakis-O-(trimethylsilyl)-, o-methyloxyme, (1Z)-	C22H55NO6Si5	922	936	0.133	128705-73-7	w9n11	793344	80688	2.68	7.65	5.92	107.78	84.51	48.95	6
5	32	62	5		54	32	Treatment_induced	1	15	602	6.1693	152		-315				N-(Trimethylsilyl)furan-2-carboxaldimine	C8H13NOSi	814	865	0.463	83948-29-2	w9n11	101490	2-HYDROXYPYRIDINE, TBS 1X		803	893	0.317		w9n11	819825	(3S,4R)-3,4-O-Isopropylidene-5-cyano-1-pentene	C9H13NO2	777	835	0.095		w9n11	101745	6148	0.87	1.19	0.84	1.89	2.07	2.11	3
116	2620	63	5		83	2620	Treatment_induced	1	9	14069	17.3913	73	1930	-492				1,2-Bis(?-trimethylsilypropoxy)ethane	C14H34O2Si2	711	857	0.448		w9n11	437012	1-Methoxy-2-propanol, TMS derivative	C7H18O2Si	660	791	0.0902		mainlib	97067	[(1-Methoxypropan-2-yl)oxy]trimethylsilane	C7H18O2Si	660	791	0.0902		w9n11	89873	3620	1.08	1.23	1.02	1.62	1.66	1.9	3
119	2659	64	5		187	2659	Treatment_induced	1	2	14302	17.5855	73	1949	103				4-Ethoxy-2-methyl-4-trimethylsilylbuta-1,3-diene	C10H20OSi	980	980	0.41		w9n11	141147	1-CHLORO-3-METHOXYPROP-1-YNE	C4H5ClO	958	958	0.162	73399-98-1	w9n11	13243	3,3-Dichloropropyne	C3H2Cl2	945	945	0.105	25523-14-2	w9n11	14705	1764	1.28	1.38	0.86	2.63	3.04	3.37	3
97	1559	65	5	45	17	1559	Treatment_induced	1	52	12958	16.4656	73	1839	588	acceptable	1863	Ascorbic acid	Ascorbic acid		926	926	0.544		pri	114	Ascorbic acid		921	921	0.438		pri	113	2-Ketoglutaric acid, 2TMS derivative	C11H22O5Si2	708	748	0.0043	1027138-06-2	mainlib	42983	27268	1.19	1.39	0.91	2.13	2.33	2.55	3
102	2036	66	5		145	2036	Treatment_induced	1	3	13283	16.7364	55	1865	278				Methyl 4-hydroxymethyl-6-selenophenylhexanoate	C14H20O3Se	882	882	0.967		w9n11	506705	2-(phenylseleno)-1-(p-tolylsulfonyl)-1-decene	C31H46O2SSe	738	865	0.0297	122471-73-2	w9n11	791592	Dimethyl 8-Tolylbicyclo[3.3.0]octane-2,2-dicarboxylate	C19H24O4	628	628	0.0019		w9n11	508228	3751	1.02	1.41	0.92	2.92	2.91	3.36	3
153	3272	67	5		139	3272	Treatment_induced	1	3	25992	27.3268	73	3175	172				(Z)-3,4-bis{[(t-Butyl)dimethylsilyloxy]methyl}hex-3-ene-1,5-diyne	C20H36O2Si2	824	960	0.979		w9n11	615476	1-[1',1'-Bis(trimethylsilyl)ethyl]-1-hydroxy-2,2,2-trimethyl-1-trimethylsilyloxydisilane	C14H40O2Si5	641	641	0.0164		w9n11	643444	(1S,3R,4R)-3-(1,3-Dioxolane-2-yl)-3,4-dimethyl-2-oxo-1-(3-oxopentyl)cyclohexanecarbonitrile	C16H21NO5	571	665	0.0023		w9n11	483593	2037	2.48	3.56	3.48	3.35	3.76	4.62	6
131	2984	68	5		47	2984	Treatment_induced	1	16	16238	19.1988	73	2119	-778				d-Mannose, 2,3,4,5,6-pentakis-O-(trimethylsilyl)-, o-methyloxyme, (1Z)-	C22H55NO6Si5	752	752	0.102	128705-67-9	replib	9978	d-Mannose, 2,3,4,5,6-pentakis-O-(trimethylsilyl)-, o-methyloxyme, (1Z)-	C22H55NO6Si5	752	752	0.102	128705-67-9	w9n11	793352	d-Galactose, 2,3,4,5,6-pentakis-O-(trimethylsilyl)-, o-methyloxyme, (1Z)-	C22H55NO6Si5	751	751	0.0984	128705-71-5	replib	9979	3757	0.95	1.45	0.78	6.94	11.55	9.82	3
130	2969	69	5		50	2969	Treatment_induced	1	15	16170	19.1421	73	2112	-1006				GALACTOSE MEOX2 TMS	C22H55NO6Si5	699	709	0.115		w9n11	793369	Mannose		697	697	0.106		pri	16	d-Mannose, 2,3,4,5,6-pentakis-O-(trimethylsilyl)-, o-methyloxyme, (1Z)-	C22H55NO6Si5	694	705	0.094	128705-67-9	replib	9978	3158	0.9	1.37	0.8	3.67	5.69	5.04	3
64	901	70	6	6	13	901	Treatment_induced	1	56	9931	13.9432	73	1611	256	acceptable	1612	Glutamic acid	Glutamic acid		929	929	0.883		pri	78	L-Glutamic acid, 3TMS derivative	C14H33NO4Si3	833	833	0.0703	15985-07-6	mainlib	207931	Glutamic acid, N-(trimethylsilyl)-, bis(trimethylsilyl) ester, LC14H33NO4Si3?	MF: 833	833	0.0703	15985-07-6		w9n11	613047	23053	1.05	1.12	1.22	1.66	1.57	1.69	3
48	670	71	6	5	41	670	Treatment_induced	1	18	8487	12.7399	73	1511	-101	acceptable	1512	ASPARTIC ACID-TRITMS	ASPARTIC ACID-TRITMS	C13H31NO4Si3	887	904	0.393	55268-53-6	w9n11	584548	DI-TMS 2-TMS-AMINOSUCCINATE	C13H31NO4Si3	887	904	0.393	7437-39-0	w9n11	584551	Asparagine		831	831	0.0749		pri	37	9647	-1.47	1.1	1.04	2.22	1.78	2.46	3
91	1389	72	6	101	24	1389	Treatment_induced	1	44	12480	16.0672	73	1801	-625	acceptable	1802	D-(-)-Fructopyranose, 5TMS derivative (isomer 2)	D-(-)-Fructopyranose, 5TMS derivative (isomer 2)	C21H52O6Si5	761	761	0.0832		mainlib	43230	D-(-)-Fructopyranose, pentakis(trimethylsilyl) ether (isomer 2)	C21H52O6Si5	761	761	0.0832		w9n11	785294	D-(-)-Fructopyranose, 5TMS derivative (isomer 1)	C21H52O6Si5	751	751	0.0587		mainlib	43231	11207	9.02	18.82	10.12	64.34	32.8	62.32	6
120	2676	73	6		12	2676	Treatment_induced	1	59	14434	17.6955	73	1960	-253				?-D-(+)-Talopyranose, 5TMS derivative	C21H52O6Si5	890	890	0.0465		mainlib	43236	?-D-(+)-Talopyranose, pentakis(trimethylsilyl) ether	C21H52O6Si5	890	890	0.0465		w9n11	785311	?-D-(+)-Xylopyranose, 4TMS derivative	C17H42O5Si4	887	887	0.0411		mainlib	43229	20034	2.17	6.58	2.76	31.37	19.63	20.33	6
90	1355	74	6	100	51	1355	Treatment_induced	1	16	12400	16.0006	73	1795	-825	acceptable	1792	D-(-)-Fructofuranose, pentakis(trimethylsilyl) ether (isomer 1)	D-(-)-Fructofuranose, pentakis(trimethylsilyl) ether (isomer 1)	C21H52O6Si5	707	707	3.59		mainlib	43364	D-(-)-Tagatofuranose, pentakis(trimethylsilyl) ether (isomer 1)	C21H52O6Si5	729	729	0.082		mainlib	43360	L-(-)-Sorbofuranose, pentakis(trimethylsilyl) ether	C21H52O6Si5	729	729	0.082		mainlib	43363	4519	4.18	9.7	4.95	20.31	10.47	15.98	6
32	457			1	33	457	#N/A	1	26	5994	10.6624	73	1351	222	acceptable	1351	Serine	Serine		869	869	0.558		pri	43	Serine tritms	C12H31NO3Si3	853	861	0.321	64625-17-8	w9n11	519498	Serine, 3TMS derivative	C12H31NO3Si3	827	827	0.321	64625-17-8	mainlib	186663	12863	111.16	135.66	195.5	1.72	1.47	2.32	5
36	517			2	31	517	#N/A	1	27	6399	10.9999	73	1376	191	acceptable	1377	Threonine	Threonine		882	882	0.562		pri	45	L-Threonine, 3TMS derivative	C13H33NO3Si3	867	867	0.34	7537-02-2	replib	9863	N,O,O-Tris(trimethylsilyl)-L-threonine	C13H33NO3Si3	867	867	0.34	7537-02-2	w9n11	553397	8588	57.98	65.86	65.2	1.83	1.72	2.91	6
26	327			10	82	327	#N/A	1	9	4931	9.77665	73	1286	-103	acceptable	1286	Isoleucine	Isoleucine		776	776	2.76		pri	32	L-Norleucine, 2TMS derivative	C12H29NO2Si2	812	812	0.0977	55320-11-1	replib	24551	L-Norleucine, N-(trimethylsilyl)-, trimethylsilyl ester	C12H29NO2Si2	812	812	0.0977	55320-11-1	w9n11	394862	2186	-4.32	0.38	0.37	2	1.52	1.3	3
29	345			11	121	345	#N/A	1	4	5051	9.87665	73	1293	-328	acceptable	1293	Proline	Proline		773	773	3.28		pri	38	?,?-Dimethylallyltrimethylsilane	C8H18Si	821	871	0.262	67707-64-6	w9n11	54347	L-Proline, 1-(trimethylsilyl)-, trimethylsilyl ester (CAS)	C11H25NO2Si2	802	802	0.127	7364-47-8	w9n11	348795	2393	-3.44	-3.01	-4.98	-1	2.2	2.6	5
88	1222			12	5	1222	Cultivar Specific	1	144	12041	15.7014	73	1767	519	acceptable	1768	Glutamine	Glutamine		968	968	0.885		pri	39	l-Glutamine, tris(trimethylsilyl) deriv. (CAS)	C14H34N2O3Si3	857	948	0.0559	56145-13-2	w9n11	610447	L-Glutamine, 3TMS derivative	C14H34N2O3Si3	857	859	0.0559	70591-28-5	replib	24371	135524	-1.81	-1.27	-1.4	-1.04	-1.25	-1.2	1
60	838			15	81	838	Temporal	1	9	9709	13.7582	73	1595	-1210	acceptable	1589	L-Asparagine, 2TMS derivative	L-Asparagine, 2TMS derivative	C10H24N2O3Si2	617	617	5.55		mainlib	15766	Butanoic acid, 2-methyl-, trimethylsilyl ester	C8H18O2Si	657	781	0.228	55557-14-7	w9n11	116994	6E-1,2-epoxy-8-trimethylsilyl-oct-6-en-3-ol	C11H20O2Si	652	880	0.183		w9n11	214702	2379	-2.07	-2.2	-2.12	-1.82	-1.85	-1.45	5
23	165			19	32	165	Temporal	1	27	4367	9.30667	73	1252	177	acceptable	1252	L-Serine, 2TMS derivative	L-Serine, 2TMS derivative	C9H23NO3Si2	853	853	0.912	70125-39-2	mainlib	96700	Serine, bis(trimethylsilyl)-	C9H23NO3Si2	853	853	0.912	70125-39-2	w9n11	319769	SERINE-DITMS	C9H23NO3Si2	841	844	0.912	70125-39-2	w9n11	319770	9659	-0.98	-1.13	-1.24	-1.53	-1.19	-1.02	1
45	627			47	26	627	Treatment_induced	1	31	7999	12.3332	73	1479	146	acceptable	1480	Malic acid	Malic acid		878	878	0.285		pri	6	Butanedioic acid, [(trimethylsilyl)oxy]-, bis(trimethylsilyl) ester (CAS)	C13H30O5Si3	894	900	0.495	38166-11-9	w9n11	586056	Butanedioic acid, [(trimethylsilyl)oxy]-, bis(trimethylsilyl) ester (CAS)	C13H30O5Si3	874	892	0.495	38166-11-9	w9n11	586058	16937	1.14	-0.97	1.11	2.06	1.61	2.25	3
121	2747			146	22	2747	Temporal	1	38	14635	17.863	73	1977	-816	acceptable	1981	Mannonic acid, ?-lactone, 4TMS derivavative	Mannonic acid, ?-lactone, 4TMS derivavative	C18H42O6Si4	702	730	2.31		mainlib	9807	Ribitol, 1,2,3,4,5-pentakis-O-(trimethylsilyl)-	C20H52O5Si5	738	775	0.0903	32381-53-6	w9n11	774815	3,8-Dioxa-2,9-disiladecane, 2,2,9,9-tetramethyl-5,6-bis[(trimethylsilyl)oxy]-, (R*,S*)- (CAS)	C16H42O4Si4	734	806	0.0763	25258-02-0	w9n11	689217	15188	-3.08	0.44	0.43	1.28	1.22	1.97	2
38	536				135	536	Cultivar Specific	1	5	6584	11.1541	174	1387	-197	acceptable	1386	Ethyl 2,4-Dimethylbenzoate	Ethyl 2,4-Dimethylbenzoate	C11H14O2	462	665	0		w9n11	126558	1,2,3,4,5,6-Hexahydropyrrolo[4,3,2-d,e]-4-oxoquinoline	C10H10N2O	833	833	0.354		w9n11	117663	N-Methyl-N-[2-methyl-1-(trimethylsiloxy)propyl]acetamide	C10H23NO2Si	780	940	0.07		w9n11	227602	329	0.66	-2	0.69	1.51	1.14	1.33	2
106	2055				148	2055	Treatment_induced	1	4	13437	16.8647	191	1877	102	acceptable	1877	2-Amino-3-cyano-4-(2'-furyl)-4-thioxobut-2-ene	2-Amino-3-cyano-4-(2'-furyl)-4-thioxobut-2-ene	C9H8N2OS	926	933	1.33		w9n11	158830	Ethanediol bisTMS dev	C8H22O2Si2	961	968	0.0627		w9n11	196445	benzenesulfonyl fluoride, 3-amino-4-hydroxy-	C6H6FNO3S	934	941	0.0184		mainlib	177230	2723	2.06	8.74	3.19	25.48	16.02	13.92	6
78	1066				40	1066	Cultivar Specific	1	22	11142	14.9523	75	1699	-2143				(1S),2(R),8(R),8a(S)-Octahydro-1,2,8-indolizidinetriol	C8H15NO3	584	657	0.129		w9n11	115291	2-Azido-3,3-dimethyl-2-(trimethylsiloxy)butane	C9H21N3OSi	579	801	0.104	91633-26-0	w9n11	222399	1-(Trimethylsilyloxy)cyclopentene	C8H16OSi	576	760	0.0918	19980-43-9	w9n11	79463	4421	-2.07	-1.72	-1.71	-1.22	-1.28	-1.35	3
44	600				42	600	#N/A	1	18	7873	12.2282	73	1470	-830				(t-5a,t-8a)-Tetradecahydro-r-1,c-5,c-2,c-4-(nitrilometheno)dicyclopent[cd,g]inedole	C14H18N2	618	618	0.586	87858-39-7	w9n11	221599	2-(E-2-Acetoxyvinyl)-3,4-dihydronaphthalene	C14H14O2	576	951	0.132		w9n11	221512	Ethyl 2-Acetylaminothiazole-4-carboxylate	C8H10N2O3S	569	940	0.101		w9n11	218886	1759	-1.24	0.93	-1.11	1.03	1.03	-1.08	0
117	2636				44	2636	Temporal	1	18	14138	17.4488	73	1935	-898				3,6-Dioxa-2,7-disilaoctane, 2,2,4,7,7-pentamethyl- (CAS)	C9H24O2Si2	714	811	0.146	17887-27-3	w9n11	235125	Propylene glycol, 2TMS derivative	C9H24O2Si2	705	802	0.146	17887-27-3	replib	18234	3,6-Dioxa-2,7-disilaoctane, 2,2,4,7,7-pentamethyl-	C9H24O2Si2	705	802	0.146	17887-27-3	w9n11	235116	11764	-2.07	0.78	-1.68	1.05	1.01	2.48	3
33	480				59	480	#N/A	1	22	6312	10.9274	73	1370	-513				9-(TRIMETHYLSILYLOXY)-4-TRIMETHYLSILY-1,4(E)-NONADIENE	C15H32OSi2	747	991	0.603		w9n11	420726	8-(TRIMETHYLSILYLOXY)-3-TRIMETHYLSILYL-3(Z)-OCTENE	C14H32OSi2	715	952	0.161		w9n11	386740	Malonic acid, bis(2-trimethylsilylethyl ester	C13H28O4Si2	674	709	0.0367	90744-45-9	mainlib	42543	4744	-4.04	-16.02	-3.14	1.22	-2.45	-1.88	5
55	808				63	808	Temporal	1	13	8805	13.0049	73	1533	-324				3-Benzyl-1-trimethylsilyloxycyclopent-1-ene	C15H22OSi	795	923	0.68		w9n11	313048	5,6-Epoxy-5-methyl-2-trimethylsilyloct-1-en-4-ol isomer	C12H24O2Si	757	993	0.163		w9n11	260715	1-(Trimethylsilyl)-1,7-octadiyn-4-ol	C11H18OSi	715	873	0.0365		w9n11	165862	4190	-2.25	-2.31	0.5	-1.05	1.04	-1.21	2
3	13				71	13	#N/A	1	11	475	6.06347	69		-591				1-Heptadecanol (CAS)	C17H36O	779	779	0.14	1454-85-9	w9n11	342704	2-METHYLPENTAN-1-OL	C6H14O	765	788	0.0875		gplib	3643	2,5,5-Trimethyl-hepta-1,6-dien-3-ol	C10H18O	760	793	0.0705		w9n11	76409	1837	1.04	-1.02	-1.01	1	1.09	-1.02	0
34	486				73	486	#N/A	0.989156	23	6326	10.9391	57	1371	-161				2-(m-Methylphenyl)quinoline	C16H13N	731	734	0.345		w9n11	234536	N-(1H-pyrrolo[2,3-b]pyridine-6-yl)diethylenetriamine	C11H17N5	717	897	0.216		w9n11	233462	Diethyl 6-methylene-7-octen-1-yne-4,4-dicarboxylate	C15H20O4	701	877	0.125		w9n11	364020	1082	-4.84	-64.72	-3.96	-1.05	-13	-15.2	5
77	1049				80	1049	Cultivar Specific	1	9	10986	14.8223	73	1687	-573				9-(TRIMETHYLSILYLOXY)-4-TRIMETHYLSILY-1,4(E)-NONADIENE	C15H32OSi2	713	954	0.453		w9n11	420726	Methyl (5S,6Z,8E)-9-tert-Butyldimethylsilyl-5-tert-butyldimethylsilyloxy-6,8-nonadienoate	C19H38O3Si2	672	801	0.103		w9n11	626304	8-(TRIMETHYLSILYLOXY)-3-TRIMETHYLSILYL-3(Z)-OCTENE	C14H32OSi2	664	889	0.077		w9n11	386740	3180	-1.84	-1.61	-1.75	-1.23	-1.37	-1.33	3
7	47				84	47	#N/A	1	11	898	6.41595	73		-394				Propylene glycol, 2TMS derivative	C9H24O2Si2	798	807	0.183	17887-27-3	replib	18233	2,3-Butanediol, 2TMS derivative	C10H26O2Si2	798	807	0.183	53274-85-4	replib	18238	3,6-Dioxa-2,7-disilaoctane, 2,2,4,7,7-pentamethyl-	C9H24O2Si2	798	807	0.183	17887-27-3	w9n11	235123	3250	1.31	-0.92	1.47	-1.11	1.04	1.2	0
89	1338				88	1338	Treatment_induced	1	9	12296	15.9139	73	1787	-349				PROSTAGLANDIN F-2 ?-TETRATMS	C32H66O5Si4	758	818	0.313	50669-96-0	w9n11	805795	?-D-Galactofuranoside, ethyl 2,3,5,6-tetrakis-O-(trimethylsilyl)- (CAS)	C20H48O6Si4	748	770	0.221	55493-81-7	w9n11	766976	PROSTAGLANDIN F-2 ?-TETRATMS	C32H66O5Si4	743	801	0.178	50669-95-9	w9n11	805792	2539	4.94	8.64	5	11.95	7.69	6.73	6
27	339				90	339	Temporal	1	7	4981	9.81832	73	1289	-762	acceptable	1288	Threonine	Threonine		665	665	0.069		pri	44	2,3-Bis(butylthio)butanal	C12H24OS2	702	771	0.284		w9n11	317038	2,5-di(trimethylsiloxy)hexane	C12H30O2Si2	664	724	0.0663	66956-94-3	w9n11	357110	3059	-1.34	-1.2	-2.08	-1.41	1.22	1.43	1
14	95				91	95	#N/A	1	7	2346	7.62257	73	1135	-602				3-(3'-Trimethylsiloxypropyl)-1,2-bis(trimethylsilyl)cyclopropane	C15H36OSi3	754	838	0.261		w9n11	507021	9-(TRIMETHYLSILYLOXY)-4-TRIMETHYLSILY-1,4(E)-NONADIENE	C15H32OSi2	738	976	0.15		w9n11	420726	3-(3'-Trimethylsiloxypropyl)-1,2-bis(trimethylsilyl)cyclopropane isomer	C15H36OSi3	738	818	0.15		w9n11	507022	1657	1.73	1.58	1.66	1.24	1.26	1.19	3
22	145				92	145	#N/A	1	7	3896	8.91419	73	1224	-143				Glycine, N,N-bis(trimethylsilyl)-, trimethylsilyl ester (CAS)	C11H29NO2Si3	794	867	0.503	5630-82-0	w9n11	439493	TMS 4-DI-TMS-AMINOBUTYRATE	C13H33NO2Si3	790	790	0.425		w9n11	514742	1-phenyl-1-(2-trimethylsilylcyclopentyl)ethanol	C16H26OSi	689	916	0.031	123315-37-7	w9n11	358984	1492	-1.1	-0.96	-0.97	-1.17	-1.12	-1.14	0
128	2941				93	2941	#N/A	1	7	15910	18.9255	73	2088	-257				prednisone-M1	C21H26O5	760	995	0.656		w9n11	603969	1,2-Bis(?-trimethylsilypropoxy)ethane	C14H34O2Si2	667	860	0.0543		w9n11	437012	D-glucose TMS-O-methyloxime derivative	C22H53NO6Si5	662	710	0.0437		w9n11	792838	3254	-0.82	1.31	1.28	-1.12	-1.06	1.2	0
150	3250				95	3250	Temporal	1	7	24532	26.1102	73	3011	-988				[Amino-bis(diisopropylamino)phosphane] tricarbonyl nickel	C15H30N3NiO3P	636	800	0.487		w9n11	659081	1,1-bis(trimethylsilyl)-2-octanol	C14H34OSi2	606	834	0.135	123382-27-4	w9n11	392436	6-Hydroxy-1,6-bis(trimethylsilyl)hexanone	C12H18O2Si2	601	795	0.109		w9n11	322758	1838	0.88	-2.62	-3.15	1.04	-1.14	1.09	2
35	497				97	497	#N/A	0.999635	11	6353	10.9616	218	1373	103				anhydro-5-[3-(n-butoxy)-4-methoxyphenyl]-1,4-dimethyl-3-hydroxy-1,2,4-triazolium hydroxide	C15H21N3O3	834	834	0.853	133074-66-5	w9n11	440121	Ethyl (E)-4-(2-Cyanophenyl)-3-phenyl-2-butenoate	C19H17NO2	720	863	0.0518		w9n11	441011	Ethyl (Z)-4-(2-Cyanophenyl)-3-phenyl-2-butenoate	C19H17NO2	719	862	0.0498		w9n11	441010	525	-4.41	-27.25	-3.68	1.09	-5.56	-5.08	5
2	9				98	9	#N/A	1	6	423	6.02014	73		-258				1,1,1,3,3,5,5-Heptamethyltrisiloxane	C7H22O2Si3	855	915	0.272		w9n11	240927	(3R)-3-Phenyl-2,3-dihydro-1H-isoindol-1-one	C14H11NO	839	913	0.157		w9n11	207250	2-Naphthalene-sulfonic acid	C10H8O3S	829	942	0.111		w9n11	202538	2825	1.06	-1.01	1.01	-1.06	1.08	1	0
43	585				99	585	#N/A	1	6	7658	12.0491	73	1456	-733				2-(Trimethylsilyl)ethyl 1-oxo-2-azaspiro[5.5]undec-8-ene-2-carboxylate	C16H27NO3Si	676	917	0.346		w9n11	488893	4-[N'-(4-Dimethylaminobenzylidene)-N-methylhydrazino]benzaldehyde	C17H19N3O	664	809	0.231		w9n11	412745	2'-[2-Phenyl-2-(trimethylsilyl)ethyl]actophenone	C19H24OSi	624	828	0.0535		w9n11	455186	4160	-1.33	-0.83	-1.06	1.01	1.13	-1.27	0
87	1185				100	1185	Temporal	1	7	11883	15.5698	73	1755	232				?-D-Galactofuranoside, ethyl 2,3,5,6-tetrakis-O-(trimethylsilyl)- (CAS)	C20H48O6Si4	874	885	0.761	55493-81-7	w9n11	766976	?-l-Galactofuranoside, methyl 6-deoxy-2,3,5-tris-O-(trimethylsilyl)-	C16H38O5Si3	738	738	0.0282	56227-31-7	mainlib	194104	?-l-Galactofuranoside, methyl 6-deoxy-2,3,5-tris-O-(trimethylsilyl)-	C16H38O5Si3	738	738	0.0282	56227-31-7	w9n11	666433	3315	-1.49	-1.59	-1.62	1.03	1	1.03	2
82	1128				101	1128	Cultivar Specific	1	6	11409	15.1748	73	1719	-779				Bis(trimethylsilyl) sulfate	C6H18O4SSi2	699	766	0.277	18306-29-1	w9n11	299311	Bis(trimethylsilyl) sulfate	C6H18O4SSi2	699	766	0.277	18306-29-1	w9n11	299313	10-METHYL-6-TRIMETHYLSILYL-5(Z),9-UNDECADIEN-1-OTMS	C18H38OSi2	696	929	0.244		w9n11	532406	2131	-1.56	-1.13	-1.27	-1.05	-1.41	-1.26	1
65	926				104	926	#N/A	1	6	10011	14.0098	73	1617	-372				3-Acetyl-2-methyl-9b-(1-naphthyl)-3aH-benzo[e]cyclohexa[1,2-b]furan	C25H22O2	753	790	0.786		w9n11	596727	5,6-bis[(Triisopropylsilyloxy)methyl]dec-5-ene-1,3,7,9-tetrayne	C24H36O2Si2	691	948	0.134		w9n11	692834	Silane, [[4-[1,2-bis[(trimethylsilyl)oxy]ethyl]-1,2-phenylene]bis(oxy)]bis[trimethyl- (CAS)	C20H42O4Si4	649	731	0.0301	56114-62-6	w9n11	740902	3539	-1.28	1.33	-1.01	-1.04	1.15	-1.23	0
124	2801				109	2801	Temporal	1	6	15385	18.488	75	2042	112				Hexadecanoic acid, trimethylsilyl ester (CAS)	C19H40O2Si	890	890	0.832	55520-89-3	w9n11	537890	2-(Trimethylsilyl)heptanolide	C10H20O2Si	822	877	0.126	127973-99-3	w9n11	181380	Benzene-1,2,4-triol tri(trimethylsilyl) dev	C15H12O3Si3	762	762	0.0223		w9n11	526459	1060	-1.36	-1.5	-1.4	1.24	1.16	1.21	0
4	24				116	24	#N/A	1	7	585	6.15513	71		112				cis-1,4-Dimethoxybut-2-ene	C6H12O2	848	863	0.674		w9n11	22586	2-Heptanol, 5-ethyl- (CAS)	C9H20O	735	749	0.0415	19780-40-6	w9n11	57952	2-Propenoic acid, 2-methyl-, (tetrahydro-2-furanyl)methyl ester	C9H14O3	733	749	0.0383	2455-24-5	mainlib	38331	572	0.97	0.93	-1.08	1.06	1.11	1.04	0
79	1070				118	1070	Cultivar Specific	0.387956	25	11142	14.9523	75	1699	-1589				Glutamine		560	560	0.191		pri	39	1-(Trimethylsilyloxy)cyclopentene	C8H16OSi	549	768	0.131	19980-43-9	w9n11	79463	1-(Trimethylsilyloxy)cyclopentene	C8H16OSi	549	768	0.131	19980-43-9	mainlib	41461	4421	-2.07	-1.72	-1.71	-1.22	-1.28	-1.35	3
9	56				123	56	#N/A	1	4	1061	6.55178	56		-223				2S-9-Bis(tert-butyldimethylsilyloxy)trideca-4,7-diyn-6-one	C25H46O3Si2	815	815	0.472		w9n11	734499	(2S,10S)-Bis(tert-butyldimethylsilyloxy)trideca-4,7-diyn-6-one	C25H46O3Si2	802	802	0.305		w9n11	734498	3,3-Dimethylcyclobutane-1-carboxylic acid	C7H12O2	751	846	0.0614	34970-18-8	w9n11	33653	6709	-1.06	-0.97	-0.97	-1.04	1.05	-1.11	0
155	3282				125	3282	#N/A	1	4	27305	28.4209	57		125				Pent-4-enal	C5H8O	913	913	0.668		w9n11	4312	Dodecane, 3-methyl- (CAS)	C13H28	870	870	0.147	17312-57-1	w9n11	142606	Undecane, 3-methyl- (CAS)	C12H26	854	854	0.0848	1002-43-3	w9n11	110406	1483	1.04	1.06	-1.05	1.03	1.13	1.02	0
156	3287				131	3287	#N/A	1	4	28563	29.4692	57		103				Pent-4-enal	C5H8O	914	914	0.643		w9n11	4312	Dodecane, 3-methyl- (CAS)	C13H28	880	880	0.165	17312-57-1	w9n11	142606	Undecane, 3-methyl- (CAS)	C12H26	866	866	0.103	1002-43-3	w9n11	110406	1316	-0.93	-0.93	-1.02	1.06	1.19	1.05	0
15	99				138	99	Treatment_induced	1	3	2703	7.92006	73	1155	-819				1-[3-(tert-butyldimethylsilyl)oxy-2-pent-2Z-enylcyclopentyl]propan-2-one	C19H36O2Si	711	711	0.494		w9n11	527923	Bis(2,6-dimethyl-4-methoxyphenyl)-n-buylborane	C22H31BO2	690	690	0.21		w9n11	561632	Ethyl 4-acetylamino-2-decanoyl-3-hydroxybut-2-enoate	C18H31NO5	676	676	0.132		w9n11	567337	1035	0.95	-1.19	1.06	1.43	1.38	1.69	1
85	1145				140	1145	#N/A	1	3	11647	15.3731	73	1737	-371				Methyl 5-[3,3-bis(trimethylsilyl)oxiran-2-yl]pentanoate	C14H30O3Si2	815	987	0.41		w9n11	469935	2,2-bis(trimethylsilyl)styrene oxide	C14H24OSi2	800	969	0.248	123382-28-5	w9n11	363606	(4-Cyanophenyl)boronic acid	C7H6BNO2	776	776	0.0832		w9n11	61484	1528	-1.05	-0.91	-0.94	-1.17	-1.17	1.27	0
21	141				141	141	Temporal	1	3	3704	8.75419	61	1213	150				(2E)-1-O-Acetyl-3,7-dimethyl-6,7-dihydroxy-oct-3-en-1-ol-6,7-diol-18O2	C10H18O2	983	983	0.298		w9n11	109853	4,6,10,12-Tetramethoxy-6,12-bis(methylthiomethyl)tricyclo[6.4.0.0(1,8)]trideca-3,9-diene-5,11-dione	C20H28O6S2	979	979	0.252		w9n11	712239	(E)-2-(tert-Butyl)ethenysulfonamide	C6H13NO2S	973	973	0.198		w9n11	91938	1312	-8.62	-9.43	-8.38	-1.42	-1.97	1.33	4
75	1038				143	1038	#N/A	1	3	10890	14.7423	73	1680	-197				Methyl 5-[3,3-bis(trimethylsilyl)oxiran-2-yl]pentanoate	C14H30O3Si2	833	987	0.397		w9n11	469935	2,2-bis(trimethylsilyl)styrene oxide	C14H24OSi2	817	969	0.229	123382-28-5	w9n11	363606	(4-Cyanophenyl)boronic acid	C7H6BNO2	765	765	0.0456		w9n11	61484	1531	-1.08	1.23	1.16	1.11	1.13	1.23	0
1	1				151	1	#N/A	1	3	347	5.95681	55		-331				(3aS,7aR)-3a-Ethyltetrahydrofuro[2,3-b]pyran-2-one	C9H14O3	847	847	0.178		w9n11	108427	Dec-1-en-4-ol	C10H20O	834	834	0.115		w9n11	80877	1,6-Dichloro-2,5-dimethylhexane	C8H16Cl2	827	827	0.088	90600-90-1	w9n11	135011	875	1.09	-1.01	-1	1.03	1.09	1.04	0
47	662				153	662	Temporal	1	3	8391	12.6599	84	1504	-377				Propanenitrile, 3,3-dimethoxy-	C5H9NO2	774	847	0.362	57597-62-3	replib	12179	Propanenitrile, 3,3-dimethoxy-	C5H9NO2	774	847	0.362	57597-62-3	w9n11	21214	Propanenitrile, 3,3-dimethoxy-	C5H9NO2	773	847	0.362	57597-62-3	w9n11	21216	1272	1.05	0.78	0.73	1.44	1.66	1.68	2
10	65				155	65	#N/A	1	3	1519	6.93343	75		-343				CIS-2-ETHOXY-6-METHYLTETRAHYDROPYRAN	C8H16O2	761	761	0.686	17230-09-0	w9n11	57315	2,2-Dimethoxy-5,5-pentamethylene-1,3,4-.deta.(3)-oxadiazoline	C9H16N2O3	708	984	0.136		w9n11	180762	3-Oxahept-6-en-1-ol	C6H12O2	704	978	0.115		w9n11	22587	288	-2.9	0.76	-1.93	1.25	1.2	-1.04	2
108	2351				158	2351	#N/A	0.793931	70	13472	16.8939	468	1880	-227				(3R,4S)-3-[2-(1-Bromo-3-methoxy)phenyloxy]-4-tert-butyldimethylsilyloxy-2-[2-(3-oxazolone)ethyl]cyclohexene	C24H35BrNO5Si	749	928	0.393		w9n11	779712	(3S,4R,5S)-5-(tert-Butyldimethylsiloxymethyl)-3-benzyloxycarbonylmethyl-4-(4-methoxyphenyl)-2-oxopyrrolodine-1-carboxylic acid	C32H45NO7Si	745	922	0.332		w9n11	796370	(24S)-24-Ethylcholesta-7,22(E)-diene-3?,5?,6?-triol - 3,6-Diacetate	C33H52O5	731	905	0.208		w9n11	781528	123	1.24	0.84	0.76	1.51	1.6	1.43	2
125	2809				159	2809	#N/A	1	3	15468	18.5571	73	2049	197				Methyl 5-[3,3-bis(trimethylsilyl)oxiran-2-yl]pentanoate	C14H30O3Si2	972	980	0.482		w9n11	469935	2,2-bis(trimethylsilyl)styrene oxide	C14H24OSi2	957	964	0.292	123382-28-5	w9n11	363606	trans-1,2-Bis(tert-butyldimethylsilyl)oxy-5-cyclooctene	C20H42O2Si2	889	896	0.0443		w9n11	626589	4354	-0.04	-0.02	-0.02	-1.16	-1.31	1.02	0
72	958				162	958	Cultivar Specific	1	2	10525	14.4381	73	1654	-110				2-[(2-Propenyl)oxy]ethanol	C5H10O2	946	946	0.152		w9n11	12341	1-CHLORO-3-METHOXYPROP-1-YNE	C4H5ClO	944	944	0.14	73399-98-1	w9n11	13243	Methane, isothiocyanato- (CAS)	C2H3NS	940	940	0.118	556-61-6	w9n11	2238	1305	-1.66	-1.37	-1.69	-1.11	-1.18	-1.28	2
28	340				164	340	#N/A	1	2	5021	9.85165	341	1291	125				9-(3'-Hydroxy-4'-(phenylthio)hex-5'-enyl)adenine	C17H19N5OS	995	995	0.482		w9n11	567136	(1R,4S,5R,8R)-(+)-2,6-dioxa-4-iodo-8-O-pivaloylbicyclo[3.3.0]octane	C13H9IO3	965	965	0.134		w9n11	563800	(4S*,6R*)-4-Benzyloxy-6-benzoxymethyl-6-methyldihydropyran-3-one	C21H24O4	959	959	0.105		w9n11	565837	737	-1.11	-0.93	-1.01	-1.09	1	-1.21	0
96	1530				165	1530	Temporal	1	3	12913	16.4281	146	1835	195				(S)-N-(2-Hydroxypropionyl)bornane-10,2-sultam 2,4,6-trimethylbenzoate	C23H31NO5S	968	968	0.511		w9n11	718320	2H-6-Methylpyran[3,2-b]pyridine	C9H9NO	955	955	0.33		w9n11	61828	4-Amino-7-methylbenzofuran	C9H9NO	931	931	0.111		w9n11	61816	475	-1.34	-1.2	-1.26	-1.15	-1.44	1.26	0
112	2556				167	2556	#N/A	1	4	13767	17.1397	73	1904	-377				trimethylsilyl (trimethylsilyl)lactate	C9H22O3Si2	779	779	0.402		w9n11	275844	Trimethylsilyloxime,trimethylsilylether,trimethylsilylesterderol 4-oxo-6-hydroxy-heptanoic acid	C16H37NO4Si3	779	779	0.402		w9n11	662424	2,2,4,4,4-D5-3-HYDROXYBUTYRATE 2TMS	C10H24O3Si2	745	745	0.103	55133-94-3	w9n11	316318	1153	1.03	1.39	1.1	1.75	1.49	2.98	2
140	3048				169	3048	#N/A	1	2	20794	22.9953	73	2572	144				2,2-bis(trimethylsilyl)styrene oxide	C14H24OSi2	953	953	0.478	123382-28-5	w9n11	363606	Methyl 5-[3,3-bis(trimethylsilyl)oxiran-2-yl]pentanoate	C14H30O3Si2	942	942	0.328		w9n11	469935	14,14-Bis(trimethylsilyl)tetradec-13-en-2-one	C20H42OSi2	910	910	0.0875		w9n11	595588	1204	-1.71	1.07	-1.45	-1.03	1.13	-1.28	1
135	3008				170	3008	#N/A	1	2	18308	20.9237	73	2317	141				2,2-bis(trimethylsilyl)styrene oxide	C14H24OSi2	943	943	0.456	123382-28-5	w9n11	363606	Methyl 5-[3,3-bis(trimethylsilyl)oxiran-2-yl]pentanoate	C14H30O3Si2	931	931	0.304		w9n11	469935	14,14-Bis(trimethylsilyl)tetradec-13-en-2-one	C20H42OSi2	899	899	0.0811		w9n11	595588	1224	-1.16	1.65	-0.94	1.18	1.48	-1.05	1
37	530				174	530	#N/A	1	2	6545	11.1216	73	1385	103				Isomer mixture of 6-Desoxy-1,2-O-isopropylidene-6-(trimethylsilyl)-?-D-glucofuranose and -?-L-idofuranose	C12H24O5Si	974	974	0.324	81722-76-1	w9n11	397176	2-Propanol, 1-(1-methylethoxy)- (CAS)	C6H14O2	961	961	0.209	3944-36-3	w9n11	24210	3,3-Dichloropropyne	C3H2Cl2	935	935	0.0626	25523-14-2	w9n11	14705	224	-4.54	-10.09	-3.23	1	-2.2	-2.57	5
6	40				176	40	#N/A	1	2	731	6.27679	73		135				2,3-bis(trimethylsiloxy)-2-(4'-chlorophenyl)-3-(4'-methylphenyl)butane	C23H35ClO2Si2	902	902	0.677	117527-46-5	w9n11	719250	2-((Trimethylsilyl)ethynyl)heptamethyltrisilane	C12H30Si4	849	849	0.134		w9n11	425437	2,3-bis(trimethylsiloxy)-2,3-bis(4'-methylphenyl)butane	C24H38O2Si2	837	837	0.0892		w9n11	695754	473	-1.15	-1.01	-1.02	1.1	1.27	1.02	0
20	138				177	138	Temporal	1	3	3683	8.73669	82	1212	-429				Carbamimidothioic acid, N-cyano-N'-methyl-, methyl ester	C4H7N3S	711	889	0.461	5848-24-8	replib	11720	Carbamimidothioic acid, N-cyano-N'-methyl-, methyl ester	C4H7N3S	710	888	0.461	5848-24-8	w9n11	35039	Carbamimidothioic acid, N-cyano-N'-methyl-, methyl ester (CAS)	C4H7N3S	690	863	0.461	5848-24-8	w9n11	35038	213	-6.26	-5.92	0.22	-1.38	-1.32	-1.52	3
76	1041				181	1041	Temporal	1	2	10964	14.804	140	1686	-159				5-(Dimethylamino)-3,4-dihydro-4-isopropyl-4-methyl-2H-imidazol-2-one	C9H17N3O	772	772	0.922		w9n11	138600	(rac)-4,4,4-Trifluoro-2-N-methylaminobutyric acid	C5H8F3NO2	658	658	0.056		w9n11	110662	butanoic acid, 2,2-dimethyl-4-[methyl(2,2,2-trifluoroacetyl)amino]-	C9H14F3NO3	603	603	0.0108		mainlib	127622	513	0.77	0.63	-1.73	-1.09	1.11	1.36	1
115	2612				185	2612	#N/A	1	2	13949	17.2914	73	1919	-119				3-[(trimethylsilyl)oxy]indene	C12H16OSi	880	880	0.687	31928-64-0	w9n11	192039	1-(2-phenyl-1-((trimethylsilyl)methyl)-2-propenyl)cyclohexanol	C19H30OSi	821	821	0.124		w9n11	471782	Phenyl[2'-(phenyl-thiomethylene)cyclohex-1-yl]methanol	C20H22OS	804	804	0.0677	125335-10-6	w9n11	492623	422	-2.37	-2.9	-2.46	-1.52	-1.86	1.23	5
105	2048				186	2048	#N/A	1	5	13375	16.813	73	1872	-275				prednisone-M1	C21H26O5	804	948	0.644		w9n11	603969	Methyl 3-hydroxy-3-[(phenylsulfonyl)methyl]-1,4,5-tris[(trimethylsilyl)oxy]cyclohexane-1-carboxylate	C24H44O8SSi3	750	836	0.126		w9n11	794804	3,4-Difluoropyrrole-2-carboxylic acid	C5H3F2NO2	730	931	0.0575		w9n11	61253	1809	-2.43	0.73	0.78	2.11	1.4	2	3
13	89				188	89	Temporal	1	2	2297	7.58174	54	1132	-227				2-Thiol Propionitrile	C3H5NS	750	750	0.811		w9n11	5503	1-Cyano-2-mercapto-ethane	C3H5NS	696	696	0.159		w9n11	5502	3,4-Bis(hex-1-en-6-oxy)-2,5-dimethoxytetrahydrofuran	C18H32O5	587	587	0.0102		w9n11	537267	231	-5.7	-5.39	-4.23	-1.38	-1.32	1.28	3
8	53				189	53	#N/A	1	5	905	6.42179	146		521				2-(N-Butylamino]-3-nitroimidazo[1,2-a]pyridine	C11H14N4O2	912	912	0.904		w9n11	276366	Methyl 6,6,7,7,9,9,10,10-Octadeuterio-undec-4-ene-1-carboxylate	C14H18D8O2	820	972	0.0756		w9n11	256365	Methoxymethyl 3-(3,4-methylenedioxyphenyl)propynoate	C12H10O5	788	788	0.0202		w9n11	276567	839	0.95	1	0.99	1.08	1.15	-1.05	0
16	104				190	104	#N/A	1	4	3067	8.22338	86	1176	-229				(R)-?-[(1,1-Dimethylethyl)amino]methyl]-?-[(1,1-dimethylethyl)dimethylsilyloxy]-3-phenoxybenzenemethane	C24H37NO2Si	838	838	0.621		w9n11	675235	(E)-4-(Diethylamino)-1-(trimethylsilyl)-2-((trimethylsilyl)methyl)-1-butene	C15H35NSi2	800	896	0.149		w9n11	423909	nadolol-tris(O-TMS)	C26H51NO4Si3	790	885	0.105		w9n11	780222	885	-2.45	-1.68	-2.28	1.22	1.09	1.3	3
61	843				196	843	Temporal	1	2	9760	13.8007	88	1598	106				Acetic acid, ethyl ester (CAS)	C4H8O2	993	993	0.242	141-78-6	w9n11	5865	malonamic acid	C5H9NO3	984	984	0.176	116070-49-6	w9n11	37839	4-Hydroxy-2-butanone	C4H8O2	959	959	0.0535	590-90-9	w9n11	5932	384	-1.24	-1.6	-1.84	-1.3	-1.15	1.21	2
11	69				199	69	#N/A	1	2	1694	7.07926	72		167				2-Propenoic acid (CAS)	C3H4O2	916	916	0.669	79-10-7	w9n11	1918	2-Propenoic acid	C3H4O2	899	899	0.669	79-10-7	w9n11	1910	2-Propenoic acid (CAS)	C3H4O2	899	899	0.669	79-10-7	w9n11	1913	850	1.54	-2.08	1.43	-1.4	1.97	4.08	4
[truncated: 31 more columns]

## Sheet: Table S7_LC_6dpi
Supplementary Excel, Table S7. LC-MS data of Broccoli leave at 6 dpi that corrrespondece to Figure 4b1.
centrotype	GM #	GM Clust #	Mapping #	clusterId	cent.factor	nr of peaks in cluster	RT min	m/z	Mass (D)	Rt_MS	Compound	KEGG ID	Formula	m/z	Mass (D)	Δ ppm 2	Classification	Identificaiton level	data base	Remark	Ave_C_control_6-dpi	Ave_C_Pbg_6-dpi	Ave_C_Pbh_6-dpi	Ave_C_Pbt_6-dpi	Ave_M_control_6-dpi	Ave_M_Pbg_6-dpi	Ave_M_Pbh_6-dpi	Ave_M_Pbt_6-dpi	FC_C_Pbg_6-dpi	FC_C_Pbh_6-dpi	FC_C_Pbt_6-dpi	FC_M_Pbg_6-dpi	FC_M_Pbh_6-dpi	FC_M_Pbt_6-dpi	>2_FC	C_control_6-dpi	C_control_6-dpi	C_control_6-dpi	C_control_6-dpi	C_Pbg_6-dpi	C_Pbg_6-dpi	C_Pbg_6-dpi	C_Pbg_6-dpi	C_Pbh_6-dpi	C_Pbh_6-dpi	C_Pbh_6-dpi	C_Pbh_6-dpi	C_Pbt_6-dpi	C_Pbt_6-dpi
Pos_34076	1	1		862	1	7	22.73	[M+H]+	496.242	22.73_496.2											1.00648e+08	74802361	8.59612e+07	8.90205e+07	8.76127e+07	8.03205e+07	41432262	3.5641e+07	-1.34552	-1.17086	-1.13062	-1.09079	-2.1146	-2.4582	2	96174743	104138988	99256171	103023124	70360700	80625400	83188139	65035205	87674491	72637932	86173720	97358526	73821889	93662998
Pos_35073	2	1		893	1	3	23.39	[M+H]+	222.569	23.39_222.6											93922.8	72166.2	113229	74232.8	99924.2	75165.2	41145.2	59381.5	-1.30148	1.20556	-1.26525	-1.32939	-2.42857	-1.68275	1	129891	75880	78512	91408	81539	76651	54771	75704	83333	110953	115935	142696	63519	117614
Neg_20265	3	1		547		6	18.79	[M-H]-	182.866	18.79_182.9											1.22857e+06	841175	1.45805e+06	961767	1.25918e+06	1.08632e+06	1.07565e+06	1.15246e+06	-1.46054	1.18678	-1.27741	-1.15912	-1.17062	-1.0926	0	1.20561e+06	1.08016e+06	1.18243e+06	1.44609e+06	913119	889595	795675	766310	1.44813e+06	1.89775e+06	933554	1.55276e+06	931563	1.20814e+06
Neg_24619	4	1		697		6	23.79	[M-H]-	501.034	23.79_501											598878	232388	731923	503823	485277	386416	264594	399778	-2.57705	1.22216	-1.18867	-1.25584	-1.83404	-1.21387	1	663708	664246	578278	489278	102651	257184	245402	324317	714990	891384	592264	729053	274835	625952
Neg_19528	5	1		524		4	17.86	[M-H]-	356.973	17.86_357											176566	36864.6	236873	147389	153072	75601.3	66786.7	156455	-4.78958	1.34156	-1.19796	-2.02473	-2.29195	1.0221	3	214382	139787	197016	155077	3789.38	4205.06	71486.8	67977	262477	285814	171956	227246	3669.76	200581
Neg_30417	6	1		936		11	31.74	[M-H]-	541.029	31.74_541											1.25179e+06	453701	1.44082e+06	877927	1.38609e+06	768743	561029	815848	-2.75907	1.151	-1.42585	-1.80306	-2.47062	-1.69896	2	1.1016e+06	1.0474e+06	1.38847e+06	1.4697e+06	367450	433105	409122	605127	1.13035e+06	1.44368e+06	1.4057e+06	1.78354e+06	519614	1.09733e+06
Neg_27656	7	1		816		23	28.1	[M-H]-	469.192	28.1_469.2											978404	279799	1.13803e+06	687211	1.19496e+06	810029	533662	860061	-3.49681	1.16315	-1.42373	-1.47521	-2.23917	-1.38939	2	999660	797993	1.09361e+06	1.02235e+06	126765	279245	328503	384682	1.19599e+06	1.37351e+06	855255	1.12736e+06	391639	847748
Neg_21668	8	1		588		8	20.02	[M-H]-	363.026	20.02_363											753851	330040	940846	638501	1.12357e+06	913517	624148	940183	-2.28412	1.24805	-1.18066	-1.22994	-1.80016	-1.19505	1	930697	671617	753593	659496	273691	290350	361760	394358	837372	1.20568e+06	741314	979022	350749	858255
Neg_26943	9	1		790		3	27.01	[M-H]-	471.187	27.01_471.2											181396	145257	151676	166176	177392	148271	104256	125068	-1.2488	-1.19594	-1.09159	-1.1964	-1.70151	-1.41836	0	190551	163587	177156	194289	139322	152200	147307	142197	144110	231894	98418.9	132283	154228	142940
Pos_42402	10	1		1102	1	14	28.19	[M+H]+	777.219	28.19_777.2											3867601	2.62665e+06	3543697	3940115	3.47792e+06	2499619	2450654	2.7634e+06	-1.47245	-1.0914	1.01875	-1.39138	-1.41918	-1.25857	0	3427852	4035400	4194686	3812466	2286749	2876008	2637293	2706557	4308999	3110196	3469851	3285742	3410364	3103989
Neg_31542	11	1		966		2	32.87	[M-H]-	591.172	32.87_591.2											55488.5	52514.8	86768.7	78851.5	53180.7	46844	41540.9	51352.1	-1.05663	1.56372	1.42104	-1.13527	-1.2802	-1.03561	0	58184.6	45425.3	61778.8	56565.4	66713.8	52414.3	37318.8	53612.2	102130	104414	72252.2	68278.7	57388.9	57163.8
Neg_31829	12	1		981		2	33.33	[M-H]-	398.195	33.33_398.2											53248.9	32483.6	40220.9	33836	47545.3	40721.6	44197.5	48125.9	-1.63926	-1.32391	-1.57374	-1.16757	-1.07575	1.01221	0	59292.6	52085.5	60550.4	41067.1	40037.8	42101.5	24177.2	23617.8	44091.9	31724.6	48993.1	36074	23942.4	26234.4
Pos_60780	13	1		1722	1	3	43.82	[M+H]+	230.174	43.82_230.2											522857	243330	249040	407814	320714	320684	373842	406050	-2.14875	-2.09949	-1.28209	-1.00009	1.16566	1.26608	2	364961	457542	803295	465629	199808	119749	275409	378356	301970	168451	210453	315287	408212	352587
Neg_32252	14	1		999		4	34.04	[M-H]-	457.102	34.04_457.1											11720.9	3983.57	4167.33	6557.54	16173.2	10088.9	5099.42	13121.7	-2.94232	-2.81258	-1.7874	-1.60308	-3.17158	-1.23256	3	6316.51	8440.46	28370.4	3756.36	3017.73	4303.92	4064.51	4548.13	3467.87	3253.84	4995.42	4952.18	6772.57	6341.07
Neg_28686	15	1		865		4	29.5	[M-H]-	295.086	29.5_295.1											841695	472094	494291	1.01086e+06	419438	696162	407946	363450	-1.7829	-1.70283	1.20098	1.65975	-1.02817	-1.15405	0	1.01366e+06	732142	746561	874418	538593	383468	289141	677172	466170	415922	483818	611255	1.69637e+06	964879
Pos_46709	16	1		1239	1	6	30.68	[M+H]+	747.208	30.68_747.2											244086	96459.5	165302	202492	96873.2	88450.5	111801	85207.2	-2.53045	-1.4766	-1.20541	-1.09523	1.1541	-1.13691	1	203963	291688	225271	255422	112387	2733	140425	130293	253506	138354	95371	173979	264011	122749
Pos_53273	17	1		1450	1	8	35.33	[M+H]+	409.146	35.33_409.1											359600	118736	114914	310641	296464	35425.2	133064	101374	-3.02857	-3.12929	-1.15761	-8.36871	-2.22798	-2.92445	5	330256	391203	297268	419674	2490	2533	284289	185632	247693	2376	2273	207315	417003	185621
Pos_4515	18	1		64	1	3	2.18	[M+H]+	115.05	2.18_115.1											242803	2362.5	2547.5	160597	2519	2513.5	2386.5	2434	-102.774	-95.3104	-1.51188	-1.00219	-1.05552	-1.03492	2	355453	292454	320953	2353	2303	2527	2278	2342	2574	2688	2574	2354	368876	2563
Neg_20921	19	1		563		3	19.41	[M-H]-	356.081	19.41_356.1											2.89429e+06	1.98407e+06	2.16657e+06	2.4309e+06	2.25846e+06	1.95982e+06	1.70497e+06	1.75727e+06	-1.45876	-1.33589	-1.19062	-1.15238	-1.32463	-1.28521	0	2.97252e+06	2.89187e+06	2.87818e+06	2.83457e+06	2.26004e+06	2.02392e+06	1.66047e+06	1.99185e+06	2.38895e+06	2.1349e+06	1.90154e+06	2.24088e+06	2.63831e+06	2.0532e+06
Pos_33824	20	1		857	1	4	22.56	[M+H]+	429.178	22.56_429.2											338302	183190	238092	343588	256944	233971	189978	167207	-1.84672	-1.42089	1.01563	-1.09819	-1.35249	-1.53669	0	323378	336093	404305	289432	172839	199225	159989	200709	376941	199661	130242	245522	461337	213728
Pos_23072	21	1		548	1	3	16.07	[M+H]+	447.02	16.07_447											71616	22169.5	44355.2	67454.5	93453.2	13292.2	47239.5	6035.5	-3.23038	-1.6146	-1.06169	-7.03066	-1.97829	-15.4839	3	139142	2341	68304	76677	2372	2251	81506	2549	89328	2685	2559	82849	68589	17032
Pos_39593	22	1		1020	1	6	26.24	[M+H]+	520.332	26.24_520.3											1.20857e+06	588532	672203	1048711	966693	640248	660747	701552	-2.05353	-1.79792	-1.15243	-1.50987	-1.46303	-1.37794	1	1326155	906240	894704	1707162	423702	226652	1089580	614192	578006	543072	745426	822309	885230	1321990
Pos_33821	23	1		856	1	6	22.56	[M+H]+	432.279	22.56_432.3											2.4141e+06	1096558	1.39446e+06	2.09153e+06	2004860	1116946	1.36656e+06	1.28617e+06	-2.20152	-1.73121	-1.15423	-1.79495	-1.46708	-1.55878	1	2619307	1698422	1899372	3439298	772752	798639	1883872	930969	1131503	1296890	1580461	1568988	1653450	2471762
Pos_36771	24	1		942	1	6	24.51	[M+H]+	476.305	24.51_476.3											1902873	829121	1.15053e+06	1.53092e+06	1.52804e+06	917004	993489	982574	-2.29505	-1.65391	-1.24296	-1.66634	-1.53806	-1.55514	1	2138084	1206455	1534248	2732705	365492	610019	1470642	870332	792846	1183934	1443464	1181885	1247343	1880938
Pos_61388	25	1		1751	1	5	45.27	[M+H]+	676.41	45.27_676.4											55051.8	20198	59726.5	107619	50368.2	44154.2	46820	26870.8	-2.7256	1.08492	1.95487	-1.14073	-1.07578	-1.87446	1	72684	44336	27103	76084	2363	2495	45194	30740	33214	81529	75750	48413	123321	135464
Pos_61767	26	1		1771	1	4	46.14	[M+H]+	720.434	46.14_720.4											71032	25331.5	48288.5	103282	59564.2	32537.5	25266.8	16744	-2.8041	-1.47099	1.45402	-1.83063	-2.35742	-3.55735	3	113530	20130	57000	93468	2385	2439	84914	11588	35199	51468	40408	66079	130006	126148
Pos_24981	27	1		608	1	3	17.12	[M+H]+	506.238	17.12_506.2											3.76162e+06	3.28844e+06	2.42274e+06	1.64652e+06	2.92718e+06	1.31891e+06	1.54017e+06	2.44434e+06	-1.14389	-1.55263	-2.28458	-2.21939	-1.90055	-1.19753	2	3238409	4263471	3380073	4164514	2940363	4725913	3102826	2384639	2908323	3104833	1169543	2508254	423502	2709175
Pos_7801	28	1		148	1	2	3.59	[M+H]+	242.014	3.59_242											62795.8	2595.25	2592.25	2446	2383.5	2582	2423.25	2559.75	-24.1964	-24.2244	-25.6728	1.08328	1.01668	1.07395	3	94925	2727	2561	150970	2625	2439	2659	2658	2612	2417	2645	2695	2307	2608
Neg_25972	29	1		750		3	25.66	[M-H]-	801.19	25.66_801.2											21901.7	4253.55	4297.17	4006.42	8094.14	4198.86	3924.07	4270.87	-5.14904	-5.09678	-5.46666	-1.9277	-2.06269	-1.8952	4	11855.6	13426	15796.8	46528.5	3865.71	4640.2	4798.7	3709.6	3685.93	4422.56	4189.53	4890.66	4250.66	3698.8
Neg_7897	30	1		150		3	3.17	[M-H]-	200.97	3.17_201											612020	3656.67	3991.54	3966.81	4053.5	4102.34	3720.23	3733.85	-167.371	-153.33	-154.285	1.01205	-1.08958	-1.08561	3	233234	4605.28	881205	1.32904e+06	3449.65	3663.12	3373.84	4140.07	3106.99	3442.47	4698.82	4717.87	4589.49	3294.31
Pos_36288	31	1		929	1	3	24.22	[M+H]+	418.022	24.22_418											954344	302589	386522	259111	403506	285734	308305	264725	-3.15393	-2.46906	-3.68315	-1.41217	-1.30879	-1.52425	3	1150512	623095	774676	1269095	268348	492043	242753	207212	139279	468165	534603	404041	30664	450838
Neg_10162	32	1		229		4	4.72	[M-H]-	227.983	4.72_228											728359	126760	158790	188002	10844	14961.9	10639.9	6564.3	-5.74595	-4.58693	-3.87422	1.37974	-1.01918	-1.65196	3	598681	984403	214600	1.11575e+06	72202.6	32926.5	40434.5	361478	46048	245285	245427	98400.5	3700.65	4215.8
Neg_8972	33	1		187		2	3.7	[M-H]-	227.983	3.7_228											386725	46667.5	65658	84118.8	3701.4	4060.12	4053.85	4057.15	-8.28682	-5.88999	-4.59737	1.09691	1.09522	1.09611	3	303597	452396	109645	681263	3024.58	3157.39	3847.65	176641	4540.32	133341	120007	4744.29	3104.19	4203.54
Pos_21344	34	1		501	1	5	14.61	[M+H]+	196.046	14.61_196											2.66126e+06	907382	1.69264e+06	558023	28296.8	378316	16897	2500.5	-2.93289	-1.57226	-4.76908	13.3696	-1.67466	-11.3164	4	1983294	3135184	1178421	4348124	774446	2135107	717340	2637	583599	2407871	2996805	782266	2464	838289
Pos_25519	35	1	157	622	1	36	17.46	[M+H]+	164.02	17.46_164	3-Methylsulfinylpropyl isothiocyanate		C5H9NOS2	[M+H]+	164.02	-1.64184	sulfoxides	2	magma_HMDB		1.31819e+08	3.8664e+07	5.77426e+07	4.37457e+07	2.53584e+06	2.04913e+06	1814725	1.83612e+06	-3.40935	-2.28288	-3.0133	-1.23752	-1.39737	-1.38108	3	144085171	135110573	73058783	175021862	22815241	59857763	58647270	13335595	42790366	51069243	72128002	64982666	5357844	71558069
Pos_25568	36	1		624	1	20	17.49	[M+H]+	263.944	17.49_263.9											2669217	668424	799676	936112	2616	16922	8658.75	5862	-3.9933	-3.33787	-2.85139	6.46865	3.30992	2.24083	6	3434030	1355248	1662793	4224797	215989	851767	1469273	136667	623344	655394	982025	937943	2396	2231442
Neg_15622	37	1		394		2	13.84	[M-H]-	377.059	13.84_377.1											173534	27899.3	3843.14	39456	68987.5	32932.4	24234.3	34652	-6.22002	-45.1544	-4.39818	-2.09482	-2.84669	-1.99086	5	264749	39885	234422	155081	4412.39	3201.21	99397.8	4585.95	3645.76	3846.89	3031.7	4848.21	4231.01	47507.5
Neg_29994	38	1		916		3	31.23	[M-H]-	309.918	31.23_309.9											233307	3970.3	7944.67	7608.17	4239.82	4586.44	3682.37	3942.95	-58.7632	-29.3665	-30.6653	1.08175	-1.15138	-1.07529	3	493061	207414	47986.5	184767	4955.73	3731.25	3978.25	3215.95	3514.4	20645.8	3489.93	4128.51	4852.4	4189.29
Neg_14900	39	1		366		10	12.7	[M-H]-	274.984	12.7_275											1.89413e+06	78972.1	414526	31214.2	21134.4	23801.9	10915.9	21488.7	-23.9848	-4.56938	-60.6815	1.12622	-1.93611	1.01677	3	4.36781e+06	1.72725e+06	786003	695433	15661.3	30461.9	127154	142611	175604	109983	750587	621929	49399.5	54518.2
Neg_10033	40	2		223		2	4.6	[M-H]-	205.909	4.6_205.9											87767.1	31227.3	56277.8	65085.7	76326.8	18842.1	26584.2	51752.5	-2.81059	-1.55953	-1.34849	-4.05087	-2.87114	-1.47484	3	86296.7	101142	79473.4	84156	3170.75	3903.98	52221	65613.4	39076.5	3947.96	84842.6	97244.2	49225.3	47891.4
Pos_48189	41	2		1286	1	11	31.77	[M+H]+	342.01	31.77_342											160322	28406.8	160231	79826	136300	64908.5	29377.5	101061	-5.64378	-1.00056	-2.00839	-2.09989	-4.63962	-1.34869	4	230687	100698	235077	74824	28541	6457	56886	21743	104781	99183	181087	255873	56682	36230
Pos_55446	42	2		1527	1	3	37.3	[M+H]+	338.142	37.3_338.1											483801	135750	196095	123496	226898	100729	92179.5	2581.75	-3.56393	-2.46718	-3.91755	-2.25255	-2.46148	-87.8853	6	421202	826249	358813	328941	119861	148801	2521	271815	376727	204614	200635	2403	243019	2337
Pos_55456	43	2		1526	1	10	37.3	[M+H]+	621.359	37.3_621.4											1.19819e+06	967173	977611	972940	1.03301e+06	805279	721281	582807	-1.23886	-1.22564	-1.23152	-1.2828	-1.43219	-1.77248	0	1005511	1609131	1038102	1140035	926318	1003682	743268	1195424	1157204	1040861	698414	1013966	973581	1026647
Pos_52736	44	2		1433	1	4	34.93	[M+H]+	619.343	34.93_619.3											351730	241754	289403	280380	334176	229540	178996	161974	-1.45491	-1.21536	-1.25447	-1.45585	-1.86695	-2.06316	1	319970	346152	318660	422139	211086	268969	134671	352290	402180	246037	166484	342912	240579	294311
Pos_7455	45	2		135	1	11	3.31	[M+H]+	470.164	3.31_470.2											665946	363200	412292	365340	715594	397271	368746	587005	-1.83355	-1.61523	-1.82281	-1.80127	-1.94062	-1.21906	0	458988	646769	774813	783215	274276	231406	513277	433843	370361	383423	460909	434473	309627	399318
Neg_11934	46	2	42	278		21	7.21	[M-H]-	138.056	7.21_138.1	Gabaculine	C12110	C7H9NO2	[M-H]-	138.056	-1.05754	hydrobenzoic acid	2	magma_kegg	GABA transaminase inhibitor, and a GABA reuptake inhibitor. Wikipedia	5.41075e+06	4.41437e+06	4.71108e+06	5.47244e+06	7.16366e+06	2.7317e+06	2.77312e+06	6.18608e+06	-1.22571	-1.14852	1.0114	-2.62241	-2.58324	-1.15803	2	5.14152e+06	4.55148e+06	5.54029e+06	6.40973e+06	4.04154e+06	4.67766e+06	3.68626e+06	5.25204e+06	4.67547e+06	4.32951e+06	5.07787e+06	4.76147e+06	5.90587e+06	3.89344e+06
Pos_12300	47	2		258	1	16	7.16	[M+H]+	228.049	7.16_228											6.88275e+06	5.41474e+06	5.1929e+06	7196089	9.04798e+06	3.2825e+06	4.05604e+06	8.94523e+06	-1.27111	-1.32542	1.04552	-2.75643	-2.23074	-1.01149	2	5256177	6627788	7134414	8512630	4651083	3890027	6358872	6758973	5918467	4506379	4248616	6098144	5101688	8748111
Pos_6989	48	2	148	125	1	3	3.12	[M+H]+	286.139	3.12_286.1	Glycylprolylhydroxyproline		C12H19N3O5	[M+H]+	286.14	-2.90324	oligopeptides	2	magma_HMDB		1.28928e+06	488065	762568	1.0388e+06	1.70625e+06	508039	740230	1536249	-2.64161	-1.6907	-1.24112	-3.3585	-2.30503	-1.11066	3	1229368	1233529	1125555	1568651	483078	336612	614042	518529	887464	620948	842042	699818	461766	1099990
Neg_30327	49	2		932		3	31.63	[M-H]-	642.099	31.63_642.1											239637	138550	168173	126100	189247	115513	154701	138504	-1.7296	-1.42494	-1.90037	-1.63831	-1.22331	-1.36636	0	286412	213867	187406	270863	168680	151214	119953	114354	169243	173247	152830	177373	151161	156159
Neg_33033	50	2		1027		2	35.05	[M-H]-	263.059	35.05_263.1											194999	137714	176518	143065	195910	91644.2	136118	145576	-1.41597	-1.1047	-1.36301	-2.13772	-1.43926	-1.34576	1	211700	178695	199530	190070	174030	162889	86219.3	127717	188631	171404	166858	179179	139330	110244
Neg_34130	51	2		1073		7	36.83	[M-H]-	1187.31	36.83_1187.3											450612	294137	269219	350516	479417	320413	348571	366568	-1.53198	-1.67377	-1.28557	-1.49625	-1.37538	-1.30785	0	482342	577329	299277	443498	345580	257292	216716	356959	272613	294199	269832	240234	362480	407303
Pos_12779	52	2		276	1	3	7.62	[M+H]+	253.081	7.62_253.1											15248.5	2419.25	2552.25	4488.5	15031.2	2516.25	4381.5	6016	-6.30299	-5.97453	-3.39724	-5.97367	-3.43062	-2.49855	6	14092	2438	33725	10739	2448	2490	2449	2290	2332	2570	2581	2726	2363	10280
Pos_48136	53	2		1283	1	6	31.73	[M+H]+	249.06	31.73_249.1											532790	106455	430598	214632	542500	214341	103446	221850	-5.00485	-1.23733	-2.48234	-2.53101	-5.24427	-2.44535	5	453125	313258	647581	717198	88467	2558	241325	93469	620634	381396	226119	494244	342977	124551
Pos_43482	54	2		1138	1	3	28.9	[M+H]+	342.064	28.9_342.1											51781	2459.5	19883.5	7885.75	76275.5	2595	2543.5	7305	-21.0535	-2.60422	-6.5664	-29.3933	-29.9884	-10.4415	6	48791	47551	73751	37031	2420	2259	2504	2655	50933	2323	2667	23611	24195	2495
Pos_40524	55	2		1045	1	3	26.92	[M+H]+	204.105	26.92_204.1											493214	131636	298368	221482	649778	124450	272540	194002	-3.74679	-1.65304	-2.22688	-5.2212	-2.38415	-3.34935	5	423506	379046	902680	267623	131129	46588	125750	223079	530079	188576	91304	383511	422854	143901
Pos_55029	56	2		1509	1	3	36.84	[M+H]+	1206.34	36.84_1206.3											31873.5	2475.5	4849.5	9783	44874.8	4533.75	17842	13426.8	-12.8756	-6.57253	-3.25805	-9.89793	-2.51512	-3.34219	6	58226	12852	14009	42407	2329	2713	2424	2436	11941	2400	2690	2367	12894	21146
Neg_504	57	2		7		27	1.49	[M-H]-	390.936	1.49_390.9											1.86315e+06	909076	1.46104e+06	1.11765e+06	2.1048e+06	1.13033e+06	1.78521e+06	1.37563e+06	-2.0495	-1.27523	-1.66703	-1.86212	-1.17902	-1.53006	1	2.02979e+06	1.65229e+06	1.90887e+06	1.86166e+06	890916	1.07431e+06	744979	926101	1.76271e+06	1.4111e+06	1.30389e+06	1.36644e+06	1.57487e+06	1.55373e+06
Neg_740	58	2		10		52	1.5	[M-H]-	390.936	1.5_390.9											5.2539e+06	3.49111e+06	4.5317e+06	4.10492e+06	5.69317e+06	3.96959e+06	5.28996e+06	4.60241e+06	-1.50494	-1.15937	-1.2799	-1.4342	-1.07622	-1.237	0	5.31225e+06	4.86452e+06	5.62223e+06	5.2166e+06	3.35058e+06	3.90238e+06	2.97812e+06	3.73336e+06	5.40127e+06	4.14995e+06	4.43981e+06	4.13579e+06	5.08955e+06	4.83964e+06
Neg_7408	59	2		132		6	2.96	[M-H]-	217.029	2.96_217											85215.6	22982.9	27299.4	32529.7	133343	6003.75	10842.5	51470.6	-3.70779	-3.12152	-2.61962	-22.2099	-12.2982	-2.59066	6	146113	58960.9	48009.4	87778.7	4239.04	4509.06	60235.7	22947.7	85893.4	4693.97	14394.1	4216.06	15347.2	4754.84
Pos_24673	60	2		600	1	7	16.98	[M+H]+	210.007	16.98_210											3.48725e+06	241735	837882	31125.2	3.46848e+06	871686	702579	945291	-14.4259	-4.16198	-112.039	-3.97904	-4.93678	-3.66922	6	7285474	1351950	2710653	2600913	48336	2384	565848	350372	1219809	291970	190830	1648921	17171	88409
Neg_12152	61	2		285		4	7.6	[M-H]-	288.047	7.6_288											11147.9	4024.59	4270.26	5285.23	10575	4251.27	4481.75	6095.37	-2.76993	-2.61058	-2.10925	-2.48749	-2.35956	-1.73492	5	20220.4	8258.78	11195.3	4916.95	3598.49	4162.72	4822.86	3514.29	3228.54	7386.08	3080.23	3386.19	4633.18	4604.88
Neg_11206	62	2		260		3	6.14	[M-H]-	311.135	6.14_311.1											270771	175159	203548	234004	339035	194767	212823	262268	-1.54586	-1.33026	-1.15712	-1.74072	-1.59304	-1.2927	0	278174	302435	245232	257245	144522	219856	154425	181834	202350	225163	186123	200557	263642	200779
Neg_21924	63	2		596		17	20.27	[M-H]-	431.192	20.27_431.2											1.0151e+07	6.83531e+06	8.02763e+06	8.14592e+06	1.1614e+07	9.04916e+06	8.24103e+06	9.99266e+06	-1.48508	-1.26451	-1.24615	-1.28343	-1.40929	-1.16225	0	1.02073e+07	1.17701e+07	9.17666e+06	9.44995e+06	7.2501e+06	6.99491e+06	5.8871e+06	7.20911e+06	7.44112e+06	9.82647e+06	7.09228e+06	7.75065e+06	8.12401e+06	7.53251e+06
Neg_12381	64	2		293		3	7.99	[M-H]-	739.196	7.99_739.2											48636.9	7426.38	8038.7	9429.85	53357.8	14633.1	7187.75	7361.13	-6.5492	-6.05034	-5.15775	-3.64637	-7.42344	-7.24859	6	16408.2	45789.4	67875	64474.7	3118.6	3670.89	4262.05	18654	4053.41	4860.29	8966.62	14274.5	4496.5	4045.7
Pos_5300	65	2		80	1	12	2.46	[M+H]+	137.026	2.46_137											2.15085e+06	33169.8	703654	74452	2.65001e+06	260350	436721	377104	-64.8436	-3.05668	-28.889	-10.1786	-6.06798	-7.02729	6	1062434	184602	2946867	4409483	2669	2546	2410	125054	1408031	84117	181086	1141382	2530	234800
Neg_8209	66	2		159		9	3.31	[M-H]-	241.013	3.31_241											23531.1	5086.48	6743.77	5624.25	42675.4	4390.3	5726.25	5826.83	-4.6262	-3.48931	-4.18386	-9.72037	-7.45259	-7.32395	6	3319.13	9145.86	33375.8	48283.6	3412.12	4351.3	4669.12	7913.37	4881.41	4862.96	4665.4	12565.3	3505.44	4224.51
Neg_8675	67	2		177		11	3.54	[M-H]-	168.963	3.54_169											1.43664e+06	4129.39	22827.6	4166.26	2.19795e+06	4228.26	4028.59	44087.1	-347.906	-62.9344	-344.827	-519.824	-545.588	-49.8547	6	1.21339e+06	1.00891e+06	963378	2.56089e+06	3967	3810.57	4242.15	4497.83	4462.85	37277.9	45474.9	4094.77	3814.26	4796.97
Neg_7671	68	2		141		4	3.05	[M-H]-	168.963	3.05_169											1.21792e+06	3901.93	4353.17	4102.04	1.54863e+06	4282.71	4063.25	3180.1	-312.133	-279.778	-296.906	-361.601	-381.132	-486.977	6	345075	560330	749217	3.21706e+06	4365.19	3871.95	3931.76	3438.84	4541.91	4322.65	4728.63	3819.49	4642.73	3151.7
Neg_31921	69	2		984		3	33.45	[M-H]-	375.166	33.45_375.2											144479	103116	112860	108744	165406	119999	117148	106776	-1.40114	-1.28016	-1.32862	-1.37839	-1.41193	-1.54909	0	158403	151051	127922	140540	113620	118214	94040.8	86587.4	117721	116070	111344	106305	114608	112385
Neg_23979	70	2		673		11	23.07	[M-H]-	301.119	23.07_301.1											3.57494e+06	2.68433e+06	2.73515e+06	3.09039e+06	4.2982e+06	2.98947e+06	2.7959e+06	3.29928e+06	-1.33178	-1.30704	-1.15679	-1.43778	-1.53732	-1.30277	0	3.77767e+06	3.68266e+06	2.84046e+06	3.99896e+06	2.90135e+06	2.9218e+06	2.37306e+06	2.54109e+06	2.7935e+06	3.0434e+06	2.49268e+06	2.61101e+06	3.15727e+06	2.46309e+06
Neg_29182	71	2		885		12	30.03	[M-H]-	329.114	30.03_329.1											819984	379824	419755	345440	1.69808e+06	378832	629663	803876	-2.15885	-1.95348	-2.37374	-4.4824	-2.6968	-2.11236	5	657421	1.02946e+06	579887	1.01317e+06	415691	428072	272050	403484	465004	508474	403188	302355	322083	127055
Pos_23612	72	2		566	1	29	16.41	[M+H]+	282.154	16.41_282.2											1.02178e+06	54870	80357.8	84871	1.71148e+06	73244.2	93099.5	165314	-18.6218	-12.7153	-12.0392	-23.3667	-18.3833	-10.3529	6	1089536	1218258	498312	1281001	69183	25429	85313	39555	105320	56842	75479	83790	55732	81644
Neg_26810	73	2		784		5	26.73	[M-H]-	333.145	26.73_333.1											70200.2	9410.63	15515.4	22354.1	158156	12212.2	33781.7	28474.5	-7.45967	-4.52455	-3.14038	-12.9506	-4.6817	-5.5543	6	74577.9	61697.8	51473.6	93051.6	4449.51	4082.64	4414.69	24695.7	3413.98	43564.1	4840.44	10243.1	4158.36	3729.46
Pos_4202	74	2		56	1	23	2.11	[M+H]+	177.061	2.11_177.1											89432904	2.45392e+07	4.41427e+07	3.70764e+07	9.86773e+07	2.71718e+07	4.58105e+07	7.33924e+07	-3.64449	-2.02599	-2.41213	-3.63161	-2.15403	-1.34452	5	85987799	106673555	80987103	84083159	25151556	19483138	27156899	26365365	43431526	36135816	53462993	43540579	27539236	62841954
Neg_5646	75	2		87		23	2.16	[M-H]-	292.924	2.16_292.9											2.27537e+07	1.60784e+06	8.51939e+06	3.92815e+06	2.55095e+07	4.71632e+06	1.10125e+07	1.23948e+07	-14.1517	-2.67081	-5.79247	-5.40877	-2.31642	-2.05809	6	3.77201e+07	1.70251e+07	1.25386e+07	2.37309e+07	3665.2	1.19574e+06	2.43226e+06	2.7997e+06	5.57627e+06	1.44825e+07	9.04467e+06	4.9741e+06	4.06676e+06	1.10092e+06
Neg_9836	76	2		215		2	4.41	[M-H]-	175.061	4.41_175.1											151110	52125.3	27913.5	69120.3	264481	4133.21	3571.17	4198.45	-2.89899	-5.41353	-2.1862	-63.9891	-74.06	-62.9948	6	177666	181781	114582	130413	76536.5	124032	3974.78	3958.19	4252.07	98780.4	4678.72	3942.7	134292	124063
Pos_11885	77	2		247	1	5	6.79	[M+H]+	238.091	6.79_238.1											205124	85622	49256.5	65458.5	408078	56832	31742.5	21424	-2.3957	-4.16441	-3.13366	-7.18043	-12.8559	-19.0477	6	147722	304347	105350	263079	151588	97798	48623	44479	107471	2323	24957	62275	58363	90025
Neg_6536	78	2		111		54	2.51	[M-H]-	96.9691	2.51_97											5.92264e+08	1.52646e+08	3.89698e+08	2.50976e+08	596907399	2.31577e+08	2.59456e+08	2.90516e+08	-3.87998	-1.5198	-2.35984	-2.57757	-2.30061	-2.05464	5	574110245	480452730	5.8742e+08	7.27072e+08	1.56658e+08	1.80883e+08	1.14387e+08	1.58657e+08	3.70577e+08	4.59917e+08	3.76151e+08	3.52146e+08	2.77715e+08	1.44038e+08
Neg_3919	79	2		55		31	1.89	[M-H]-	215.008	1.89_215											5.32446e+06	1.50442e+06	2.50893e+06	2.11082e+06	5.85229e+06	1.20525e+06	2.26883e+06	3.42784e+06	-3.5392	-2.12221	-2.52245	-4.85565	-2.57943	-1.70728	5	4.39076e+06	3.92016e+06	5.79979e+06	7.18712e+06	1.40309e+06	1.69052e+06	1.39243e+06	1.53165e+06	1.78475e+06	3.21234e+06	2.2281e+06	2.81051e+06	1.75637e+06	1.96127e+06
Pos_31197	80	2		774	0.990008	5	20.61	[M+H]+	218.102	20.61_218.1											1.82297e+06	889622	919899	1.2523e+06	2.54507e+06	827251	749458	1.35498e+06	-2.04915	-1.98171	-1.4557	-3.07653	-3.39587	-1.8783	3	1500938	1940473	1718739	2131724	867511	701669	1039916	949391	995908	868351	972306	843031	994186	1511353
Neg_14445	81	2		351		2	11.57	[M-H]-	257.061	11.57_257.1											31549.3	4293.08	4762.34	8623.73	48975.2	4239.91	3927.32	8870.36	-7.34888	-6.62475	-3.65843	-11.551	-12.4704	-5.52122	6	30174.7	22871.4	27980.7	45170.4	4946.93	4219.59	3675.82	4329.97	3974.08	1968.17	9447.81	3659.29	3305.87	3956.44
Neg_10067	82	2		224		10	4.63	[M-H]-	319.067	4.63_319.1											1.51321e+06	678543	698216	835489	1.63749e+06	673865	560792	775570	-2.23009	-2.16726	-1.81117	-2.43	-2.91997	-2.11134	5	1.36677e+06	1.15369e+06	1.40894e+06	2.12345e+06	632015	691745	704796	685616	636017	855408	667215	634223	828224	591239
Pos_35395	83	2	84	902	1	11	23.63	[M+H]+	611.158	23.63_611.2	Flavonoid di glycoside_Sophoraflavonoloside/ Rutin (C05625)/ Multinoside A (C17563)/ Quercetin 3-O-rhamnoside 7-O-glucoside (C19796)	C12634	C27H30O16	[M+H]+	611.161	-3.64716	Flavonoid	2	magma_KEGG		1456961	199693	254367	187908	1788668	191314	380149	470972	-7.296	-5.72779	-7.75357	-9.34936	-4.70518	-3.79782	6	1228898	1495503	1034652	2068791	131038	130350	314758	222627	315435	173671	264364	263999	201628	40696
Neg_4826	84	2		69		15	2.06	[M-H]-	318.059	2.06_318.1											3.53042e+06	3886.55	30344.9	122500	4.74845e+06	3973.96	145720	822971	-908.368	-116.343	-28.8198	-1194.89	-32.5862	-5.76989	6	2.54087e+06	2.00657e+06	2.27039e+06	7.30384e+06	4494.45	3481.55	4469.73	3100.46	3699.41	35987.5	40712	40980.5	3221.47	4305.57
Neg_14747	85	2		360		5	12.4	[M-H]-	307.104	12.4_307.1											308563	93262.2	99829.8	112796	293875	161421	121660	129068	-3.30856	-3.09089	-2.73558	-1.82055	-2.41554	-2.2769	5	329557	333048	233275	338373	93203.6	99425	79512.1	100908	113021	105553	94387.5	86357.6	102519	114874
Pos_18469	86	2		416	1	3	12.38	[M+H]+	280.139	12.38_280.1											90127.5	12533.2	11165.2	15091.5	99738.8	23454	29576	19006.2	-7.19107	-8.07214	-5.97207	-4.25253	-3.37229	-5.24768	6	83726	100689	93067	83028	2605	2496	22784	22248	21562	2478	2497	18124	2400	24017
Neg_7203	87	2	28	126		25	2.95	[M-H]-	188.057	2.95_188.1	N-Acetylglutamic acid		C7H11NO5	[M-H]-	188.056	0.385698	glutamic acid and derivatives	2	magma_HMDB		1.36665e+07	2.73974e+06	3.55628e+06	3.04303e+06	1.60544e+07	3.02056e+06	3.94456e+06	4.37199e+06	-4.98825	-3.84292	-4.49108	-5.31506	-4.07002	-3.67211	6	1.35423e+07	2.08341e+07	1.2338e+07	7.95157e+06	2.99981e+06	3.68574e+06	1.40615e+06	2.86724e+06	3.48632e+06	4.55684e+06	3.82465e+06	2.3573e+06	2.74527e+06	2.99527e+06
Neg_18187	88	2		473		8	16.42	[M-H]-	309.119	16.42_309.1											2.59267e+06	216973	308652	297996	3.49462e+06	233810	242048	431881	-11.9493	-8.39997	-8.70036	-14.9464	-14.4377	-8.09163	6	3.21408e+06	3.46767e+06	1.40059e+06	2.28834e+06	248129	248061	167857	203843	369443	409992	237358	217818	242845	262537
Neg_24431	89	2	85	691		13	23.64	[M-H]-	609.144	23.64_609.1	Flavonoid di glycoside (Kaempferol 3-O-beta-D-sophoroside (C12634), Rutin (C05625), Multinoside A (C17563), Quercetin 3-O-rhamnoside 7-O-glucoside (C19796))		C27H30O16	[M-H]-	609.146	-2.71528	Flavonoid	3	magma_kegg		463139	90310.4	106305	109773	471840	80039.9	115377	146546	-5.1283	-4.35669	-4.21906	-5.89506	-4.08956	-3.21974	6	512921	529577	343075	466983	124110	90404.9	66416.8	80309.8	105643	142500	99297.3	77781.4	97435.7	79563.7
Neg_2021	90	2		29		50	1.68	[M-H]-	371.046	1.68_371											3.81238e+06	86023.4	336983	263098	3.48549e+06	15018.4	150722	468675	-44.3179	-11.3132	-14.4903	-232.081	-23.1253	-7.43689	6	6.07834e+06	3.34816e+06	2.59308e+06	3.22993e+06	72873.5	128106	72701.1	70412.9	304414	755099	168100	120322	84820	199656
Neg_1333	91	2		18		51	1.56	[M-H]-	359.043	1.56_359											3.89226e+06	93444.4	301018	167320	3.98804e+06	201365	522098	725590	-41.6532	-12.9303	-23.2624	-19.805	-7.63848	-5.49627	6	4.89144e+06	3.99632e+06	3.55346e+06	3.12783e+06	3051.03	125860	33280.4	211587	122985	461471	290698	328917	3511.03	131085
Neg_2226	92	2		33		23	1.71	[M-H]-	412.985	1.71_413											2.63715e+06	4212.02	10426	78789.3	3.22603e+06	4042.68	20559.2	503868	-626.1	-252.939	-33.4709	-797.993	-156.914	-6.40253	6	3.29392e+06	3.06737e+06	1.93176e+06	2.25554e+06	4551.66	3828.51	3743.95	4723.96	3523.59	4668.31	29637.3	3874.87	3316.9	3378.23
Pos_6492	93	2		112	1	2	3	[M+H]+	114.055	3_114.1	1-Pyrroline-2-carboxylic acid	C03564	C5H7NO2	[M+H]+	114.055	-0.385779	pyrrolines	2	magma_HMDB		2735296	2572.75	18734	169575	3523513	2472	2498.75	150524	-1063.18	-146.007	-16.1303	-1425.37	-1410.11	-23.4083	6	3750946	1722030	2693863	2774345	2603	2713	2347	2628	2721	67336	2591	2288	670418	2567
Neg_12964	94	2		306		2	9.34	[M-H]-	254.065	9.34_254.1											38754.6	4138.47	5106.21	4107.51	47284.1	4296.37	3963.47	5774.02	-9.36448	-7.58969	-9.43506	-11.0056	-11.93	-8.18912	6	38918.4	37975.8	34728.1	43396	3519.16	4667.32	3399.11	4968.28	3697.23	4137.4	8672.84	3917.39	3352.16	4031.7
Neg_15602	95	2		393		2	13.8	[M-H]-	257.06	13.8_257.1											144820	4404.7	9320.03	6651.48	172309	3252.07	13382.9	27927.1	-32.8784	-15.5385	-21.7726	-52.9845	-12.8753	-6.16997	6	121177	169828	153910	134363	4192.55	4304.52	4712.47	4409.26	3563.25	3121.52	17664.1	12931.3	3523.04	3646.43
Neg_11586	96	2		267		5	6.77	[M-H]-	219.051	6.77_219.1											97299	13642.1	6715.2	10908.4	219556	4034.46	4338.42	10484.6	-7.13226	-14.4894	-8.91961	-54.4201	-50.6073	-20.9407	6	38039.7	136941	88006.8	126209	4844.61	4785.04	34398.5	10540.3	3226.31	3079.97	9652.39	10902.1	3940.82	4622.28
Neg_7477	97	2	145	133		9	2.98	[M-H]-	204.088	2.98_204.1	N-Acetyl-D-fucosamine	C15480	C8H15NO5	[M-H]-	204.088	0.367489	monosaccharide and a derivative	2	magma_kegg		1.80928e+06	328701	382289	432671	3.39465e+06	393273	480650	624466	-5.50432	-4.73275	-4.18165	-8.63178	-7.06262	-5.43608	6	2.38049e+06	1.58664e+06	1.52504e+06	1.74495e+06	309671	372429	297180	335526	410272	405599	328972	384314	319144	606561
Pos_14919	98	2		321	1	4	9.65	[M+H]+	226.047	9.65_226											258256	4369.75	17163.5	11372.8	404680	5333	40978.5	46232.5	-59.1009	-15.0468	-22.7083	-75.8821	-9.87541	-8.75314	6	269678	319945	236223	207178	2509	2585	9719	2666	30518	2622	2671	32843	2341	38143
Pos_5990	99	2		101	1	23	2.94	[M+H]+	190.07	2.94_190.1											6.39822e+06	1.00774e+06	1504253	1635945	9.50144e+06	1868056	3188495	3.91626e+06	-6.34906	-4.25342	-3.91102	-5.08627	-2.97991	-2.42615	6	7732088	6666888	6328988	4864918	967191	940373	1200396	923009	1681358	986405	1700888	1648361	2059437	1714268
Pos_54113	100	2		1481	1	5	36.04	[M+H]+	319.932	36.04_319.9											158962	2630.25	2468.75	2493.25	53028.5	2471.25	2420.5	6268.25	-60.4359	-64.3895	-63.7567	-21.4582	-21.9081	-8.45986	6	210584	236071	57226	131965	2564	2590	2669	2698	2368	2490	2313	2704	2626	2303
Neg_34836	101	2		1110		6	38.39	[M-H]-	608.1	38.39_608.1											169773	5221.15	5539.45	6522.38	42993	3928.36	9040.25	16441.4	-32.5164	-30.648	-26.0293	-10.9443	-4.75574	-2.61493	6	208875	285305	78707.1	106205	3934.8	3060.23	4462.52	9427.04	4424.68	4821.22	8810.56	4101.35	3853.7	4437.46
Neg_12000	102	2		279		7	7.33	[M-H]-	349.013	7.33_349											34520.5	4006.02	7411.68	5894.39	25498.8	4819.08	6342.8	11894.8	-8.61715	-4.65758	-5.8565	-5.29122	-4.02012	-2.14369	6	48605.7	49442.1	20543.1	19491.1	4255.75	3155.74	4650.36	3962.23	6069.34	8965.61	10210.9	4400.94	3407.4	7447.57
Neg_33542	103	2		1045		2	35.78	[M-H]-	321.938	35.78_321.9											1.73861e+06	43324.4	122275	79520.9	948224	184718	123147	366732	-40.1302	-14.2188	-21.8636	-5.13336	-7.69993	-2.58561	6	2.4857e+06	2.77331e+06	580028	1.11542e+06	41819.8	32909	22181.5	76387.1	66271.2	198159	171650	53021.4	8027.78	3423.28
Neg_27007	104	2		792		7	27.08	[M-H]-	301.119	27.08_301.1											140063	13866.3	14625	16303.2	80954	12933.7	17170.1	21066.8	-10.101	-9.57694	-8.59109	-6.25915	-4.71483	-3.84272	6	152311	139856	80356.3	187727	19368.3	16343.4	3821.6	15931.8	14610.1	21870.6	11793.4	10225.9	10563.9	9585.54
Pos_46208	105	2		1226	1	5	30.47	[M+H]+	309.096	30.47_309.1											236563	16881.2	10404.8	50215.5	134846	26002.8	37285.5	23921	-14.0134	-22.7361	-4.71096	-5.18583	-3.61657	-5.63713	6	174761	302472	141842	327177	2633	2303	32983	29606	34710	2261	2396	2252	44581	29987
Neg_29488	106	2		899		2	30.46	[M-H]-	755.181	30.46_755.2											80600.4	4100.14	3937.71	22203.3	47683.7	3957.66	4353.45	10836	-19.658	-20.4689	-3.63012	-12.0485	-10.9531	-4.40049	6	66455.3	101777	54642.8	99526.6	4115	3720.74	3570.66	4994.15	4082.62	3221.49	3496.43	4950.28	4210.29	3632.91
Neg_22824	107	2		628		6	21.34	[M-H]-	227.006	21.34_227											217567	4572.39	17335.3	43294.4	74869.6	26042.5	14794.5	20432.7	-47.5827	-12.5505	-5.02528	-2.8749	-5.06065	-3.66421	6	213056	308841	119625	228745	3477.14	3475.95	4196.96	7139.5	4464.03	20994.1	38303.9	5579.03	3681.8	4268.08
Pos_32206	108	2		807	1	4	21.36	[M+H]+	406.047	21.36_406											361682	2492.5	17887	32884.5	126462	25244	20533.5	24103.8	-145.108	-20.2204	-10.9985	-5.00959	-6.15881	-5.24657	6	480951	310322	127342	528112	2342	2505	2558	2565	2733	2676	27046	39093	2363	45759
Pos_27734	109	2		684	1	4	18.72	[M+H]+	517.09	18.72_517.1											186205	2473	8403	11904.8	63208.2	12309.8	15897	10690.5	-75.2951	-22.1593	-15.6412	-5.13481	-3.97611	-5.91256	6	245234	191591	55429	252565	2275	2581	2723	2313	2520	2363	17854	10875	2645	14969
Pos_48692	110	2		1300	1	3	32.09	[M+H]+	243.995	32.09_244											435206	2504.5	22807.5	24832.8	2467	2473.25	2496.25	2475.5	-173.77	-19.0817	-17.5255	1.00253	1.01186	1.00345	3	534145	396272	273951	536457	2481	2433	2610	2494	39080	2534	2399	47217	2438	37279
Pos_47978	111	2		1280	1	2	31.63	[M+H]+	358.122	31.63_358.1											83539.5	2405	6669.5	16968	16514.8	2409.25	2399.25	5003	-34.7358	-12.5256	-4.92336	-6.85473	-6.8833	-3.30097	6	61367	78485	75790	118516	2289	2301	2714	2316	2265	2723	2447	19243	2677	16024
Neg_34768	112	2		1108		2	38.23	[M-H]-	713.16	38.23_713.2											53516.9	24427.3	36379.8	29012.3	60164.9	16434.4	19739.2	28168	-2.19087	-1.47106	-1.84463	-3.66092	-3.04799	-2.13593	4	57534.9	69610.4	43018.3	43903.8	27954.5	25657.1	15072.4	29025.2	27668.3	52558.2	32804.1	32488.7	4909.83	36061.8
Pos_43204	113	2		1130	1	9	28.72	[M+H]+	571.199	28.72_571.2											404881	131530	180728	129116	365621	74307.2	102636	80037.2	-3.07825	-2.24028	-3.13578	-4.92039	-3.56229	-4.56814	6	412743	300111	411071	495599	113466	166275	156435	89943	214292	158205	178837	171576	126851	146949
Pos_2937	114	2		32	1	16	1.87	[M+H]+	376.895	1.87_376.9											3395213	444878	1.33832e+06	663375	2551235	23446	352457	1.05593e+06	-7.63178	-2.53693	-5.11809	-108.813	-7.23843	-2.41611	6	4323698	2477398	2475855	4303901	604073	450883	345377	379181	777161	771931	1988902	1815267	399947	1607897
Pos_1505	115	2		20	1	19	1.76	[M+H]+	294.195	1.76_294.2											1.36905e+07	759466	3790895	3602356	1.19703e+07	2.39162e+06	3.5165e+06	4.90068e+06	-18.0265	-3.61142	-3.80043	-5.0051	-3.40404	-2.44258	6	13454875	15703982	13094817	12508324	2601	2483	3030287	2491	4623778	2326	5349045	5188431	2478	7116094
Pos_40155	116	2		1036	1	18	26.64	[M+H]+	225.111	26.64_225.1											2.52266e+06	1040488	1.11149e+06	1.28978e+06	2246796	541438	877446	945930	-2.4245	-2.26963	-1.95589	-4.14969	-2.56061	-2.37522	5	2803030	2518488	2231285	2537836	1051201	889947	1219053	1001751	1243398	774712	1370151	1057685	1415669	1460949
Pos_2481	117	2		28	1	33	1.84	[M+H]+	338.185	1.84_338.2											2.34505e+07	3.05433e+06	7210153	5413195	19552739	1.40209e+06	4.30956e+06	7.40911e+06	-7.67776	-3.25242	-4.33209	-13.9454	-4.53706	-2.63901	6	24069549	22458251	22225179	25048828	2885112	2733622	3965793	2632811	7119425	5011687	9201356	7508144	4020819	9887963
Pos_1921	118	2		23	1	156	1.81	[M+H]+	213.074	1.81_213.1											2.19944e+08	5.03146e+07	96715999	7.84225e+07	1.71893e+08	30869410	6.18508e+07	8.49947e+07	-4.37138	-2.27412	-2.80461	-5.5684	-2.77916	-2.0224	6	217423817	224630864	210786070	226936215	52873193	47409678	56382497	44593130	97486840	75788380	114105863	99482913	64355131	113363504
Pos_947	119	2	29	10	1	48	1.63	[M+H]+	175.119	1.63_175.1	Arginine	C02385	C6H14N4O2	[M+H]+	175.119	-0.890823	Amino acid	2	magma_KEGG		1481987603	445547794	7.44452e+08	6.29566e+08	1182882494	2.59394e+08	5.46801e+08	7.02339e+08	-3.32621	-1.99071	-2.35398	-4.56018	-2.16328	-1.68421	4	1537850037	1403629333	1430149797	1556321246	453436092	398288954	514158449	416307681	751910783	591896476	857662115	776340131	539258890	867110693
Neg_12258	120	2	26	289		14	7.8	[M-H]-	203.083	7.8_203.1	tryptophan	C00806	C11H12N2O2	[M-H]-	203.083	0.763236	amino acid	2	magma_kegg		950859	292318	423604	384132	697178	313721	352100	570792	-3.25283	-2.24469	-2.47534	-2.22228	-1.98006	-1.22142	4	1.10628e+06	1.00074e+06	961008	735411	343666	288987	206413	330207	378480	544529	412292	359113	321097	263549
Neg_3226	121	2		49		12	1.83	[M-H]-	634.851	1.83_634.9											818253	3371.2	147891	127048	498649	3803.33	78992.3	212098	-242.719	-5.5328	-6.4405	-131.108	-6.31263	-2.35104	6	878919	1.17446e+06	735721	483908	3013.45	3978.47	3068.44	3424.42	4321	196493	267309	123443	29407.7	37112.9
Neg_4880	122	2		72		34	2.07	[M-H]-	386.13	2.07_386.1											8.00698e+06	1.55588e+06	2.30249e+06	1.63091e+06	3.82746e+06	1.55555e+06	1.49825e+06	1.68143e+06	-5.14626	-3.47753	-4.90951	-2.46052	-2.55462	-2.27631	6	1.11067e+07	8.19213e+06	8.26339e+06	4.46566e+06	1.5489e+06	1.76188e+06	1264389	1.64836e+06	2.45657e+06	2.67454e+06	2.23518e+06	1.84366e+06	1.53228e+06	1.39782e+06
Neg_5124	123	2		74		47	2.1	[M-H]-	175.047	2.1_175											4.48887e+07	1.26394e+07	2.07298e+07	1.49804e+07	3.03591e+07	7.94682e+06	1.24802e+07	2.10914e+07	-3.55149	-2.16542	-2.99649	-3.82029	-2.43258	-1.43941	5	5.46821e+07	4.62503e+07	4.40034e+07	3.46187e+07	1.2557e+07	1.52237e+07	1.04054e+07	1.23714e+07	2.1722e+07	2.71111e+07	1.88664e+07	1.52196e+07	1.61149e+07	1.3286e+07
Neg_2566	124	2		38		57	1.77	[M-H]-	229.059	1.77_229.1											1.264e+07	124985	3.40518e+06	1.25415e+06	7.24599e+06	14475.1	593648	1.83414e+06	-101.132	-3.71198	-10.0785	-500.582	-12.2059	-3.95063	6	1.97467e+07	1.0184e+07	9.51368e+06	1.11154e+07	200946	88494.4	96726.8	113772	2.59737e+06	7.06706e+06	2.05673e+06	1.89956e+06	653725	994337
Neg_28117	125	2	149	837		8	28.71	[M-H]-	593.208	28.71_593.2	Zizybeoside II	C17565	C25H38O16	[M-H]-	593.209	-0.38435	oligosaccharides	2	magma_kegg		251601	115857	130767	137699	278013	87250.9	96311	122371	-2.17164	-1.92404	-1.82718	-3.18636	-2.88662	-2.27188	4	277687	272970	233608	222139	100425	128644	89221.4	145139	123945	151561	124610	122952	163702	134786
Neg_26751	126	2		782		11	26.66	[M-H]-	593.208	26.66_593.2											1.49667e+06	699416	757336	797548	1.26189e+06	449809	534166	592898	-2.13989	-1.97624	-1.87659	-2.80539	-2.36236	-2.12834	4	1.51258e+06	1.79486e+06	1.39704e+06	1.28222e+06	731230	754269	590295	721870	783495	863472	675775	706600	900982	807576
Neg_21835	127	2	111	593		7	20.19	[M-H]-	536.177	20.19_536.2	4-Demethylsimmondsin 2'-(E)-ferulate		C25H31NO12	[M-H]-	536.177	-0.989339	coumaric acids and derivatives	2	magma_HMDB		1.05083e+06	579074	754375	723401	823597	583350	575555	583250	-1.81467	-1.39298	-1.45262	-1.41184	-1.43096	-1.41208	0	1.16121e+06	1.02401e+06	997735	1.02035e+06	609517	627300	468154	611323	793797	819254	718780	685670	829495	715169
Neg_2773	128	2		41		125	1.8	[M-H]-	173.104	1.8_173.1	Arginine	C02385	C6H14N4O2	[M-H]-	173.104	-1.5482	amino acid	2	magma_kegg		1.93073e+08	6.35055e+07	1.21909e+08	8.55424e+07	1.42495e+08	3.07769e+07	6.19548e+07	7.86249e+07	-3.04026	-1.58375	-2.25705	-4.62993	-2.29997	-1.81233	4	2.00751e+08	199032817	1.86105e+08	1.86405e+08	7.55267e+07	8.29756e+07	3.73052e+07	5.82145e+07	1.22918e+08	1.70077e+08	1.02332e+08	9.23075e+07	7.85304e+07	7.7035e+07
Neg_2979	129	2		42		68	1.82	[M-H]-	173.104	1.82_173.1											1.68407e+08	5.84465e+07	1.11181e+08	7.85703e+07	1.22256e+08	2.84523e+07	5.70652e+07	7.25523e+07	-2.88138	-1.51471	-2.14339	-4.29686	-2.14238	-1.68507	4	1.73338e+08	1.71498e+08	1.63845e+08	1.64946e+08	6.8926e+07	7.64142e+07	3.46217e+07	5.38241e+07	1.12227e+08	1.53138e+08	9.36682e+07	8.56912e+07	7.22335e+07	7.05064e+07
Neg_4188	130	2		57		31	1.92	[M-H]-	315.071	1.92_315.1											1.48142e+07	2.80361e+06	5.18421e+06	3.93823e+06	8.80676e+06	910780	2.09845e+06	3.07413e+06	-5.28398	-2.85757	-3.76165	-9.66948	-4.19679	-2.8648	6	1.39186e+07	1.51711e+07	1.5079e+07	1.50882e+07	2.97525e+06	3.68795e+06	1.96549e+06	2.58576e+06	5.36242e+06	6.62047e+06	4.64094e+06	4.11301e+06	3.64337e+06	3.593e+06
Neg_4438	131	2	30	61		37	1.97	[M-H]-	131.046	1.97_131	Asparagine	C16438	C4H8N2O3	[M-H]-	131.046	-2.25111	amino acid	2	magma_kegg		1.75633e+08	4.77159e+07	7.79488e+07	6.38404e+07	1.07868e+08	2.83945e+07	4.6715e+07	5.19334e+07	-3.68081	-2.25319	-2.75113	-3.79892	-2.30907	-2.07705	6	1.71985e+08	1.79928e+08	1.75697e+08	1.74923e+08	5.24919e+07	5.52616e+07	3.88291e+07	4.42809e+07	7.36584e+07	8.63649e+07	8.21475e+07	6.96244e+07	6.18157e+07	5.94791e+07
Neg_1536	132	2		21		119	1.6	[M-H]-	287.084	1.6_287.1											3.618e+07	8.42154e+06	1.61099e+07	1.18426e+07	2.96293e+07	4.26008e+06	9.76077e+06	1.2527e+07	-4.29612	-2.24582	-3.05508	-6.95511	-3.03555	-2.36524	6	3.71911e+07	3.80295e+07	3.42419e+07	3.52573e+07	1.00489e+07	1.09471e+07	4.81361e+06	7.87652e+06	1.59726e+07	2.41087e+07	1.2734e+07	1.16243e+07	1.14618e+07	1.01476e+07
Neg_1750	133	2		23		71	1.63	[M-H]-	268.043	1.63_268											1.0175e+07	1.7341e+06	4.09143e+06	3.16285e+06	7.78335e+06	1.14703e+06	2.07706e+06	2.69178e+06	-5.86759	-2.4869	-3.21703	-6.78565	-3.7473	-2.89153	6	1.0231e+07	9.98177e+06	9.65366e+06	1.08334e+07	2.07914e+06	2.22807e+06	1.03149e+06	1.59769e+06	3.87634e+06	6.75256e+06	3.03986e+06	2.69694e+06	3.03695e+06	2.67821e+06
Pos_47718	134	2		1272	1	3	31.5	[M+H]+	456.242	31.5_456.2											22828.8	4044.75	5014	10457.2	19820	2408	2516.5	2487	-5.64404	-4.553	-2.18305	-8.2309	-7.87602	-7.96944	6	12955	41711	14431	22218	2409	2253	9241	2276	12343	2550	2563	2600	15069	11898
Pos_12486	135	2		265	1	8	7.32	[M+H]+	432.139	7.32_432.1											163832	2541.75	2503.5	6980	176806	2482.25	14314	5271.75	-64.4562	-65.441	-23.4716	-71.2283	-12.352	-33.5385	6	267238	303927	81851	2310	2596	2460	2681	2430	2350	2483	2692	2489	20451	2308
Pos_37750	136	3		966	1	2	25.11	[M+H]+	505.249	25.11_505.2											127429	239970	112904	154284	41367	174822	47506.5	61204	1.88317	-1.12865	1.21074	4.22613	1.14842	1.47954	1	195941	218593	60251	34930	334662	161788	173875	289557	111624	232810	2564	104616	168072	80753
Neg_22212	137	3	80	603		23	20.47	[M-H]-	947.247	20.47_947.2	Kaempferol 3-(2-feruloylsophoroside) 7-glucoside		C43H48O24	[M-H]-	947.246	1.22517	flavonoid	2	magma_HMDB		3.10707e+06	3.15214e+06	2.41676e+06	3.60175e+06	2.04184e+06	3.76008e+06	3.37037e+06	2.48052e+06	1.0145	-1.28564	1.15921	1.84152	1.65066	1.21485	0	3.13403e+06	3.22896e+06	2.54675e+06	3.51855e+06	3.09353e+06	3.02503e+06	2.88446e+06	3.60553e+06	2.21569e+06	2.32868e+06	2.46795e+06	2.65471e+06	3.03086e+06	3.75144e+06
Pos_31559	138	3	65	789	1	16	20.9	[M+H]+	919.249	20.9_919.2	Kaempferol 3-O-[6-(4-coumaroyl)-beta-D-glucosyl-(1->2)-beta-D-glucosyl-(1->2)-beta-D-glucoside]	C12636	C42H46O23	[M+H]+	919.25	-1.22926	Flavonoid	2	magma_KEGG		4.65898e+06	4.25651e+06	3.13886e+06	4522604	2.06205e+06	4.14415e+06	3460166	2.98432e+06	-1.09455	-1.48429	-1.03015	2.00972	1.67802	1.44726	1	4543272	4455459	3595635	6041559	4337572	4992187	4311851	3384427	3979258	2547966	2981620	3046579	4088515	4773562
Neg_22541	139	3		617		25	20.91	[M-H]-	917.235	20.91_917.2	Kaempferol 3-O-[6-(4-coumaroyl)-beta-D-glucosyl-(1->2)-beta-D-glucosyl-(1->2)-beta-D-glucoside]	C12636	C42H46O23	[M-H]-	917.236	-0.472071	Flavonoid	2	magma_kegg		4.52709e+06	3.64978e+06	2.90538e+06	4.60563e+06	1.72506e+06	3.61399e+06	3.47225e+06	3.15243e+06	-1.24037	-1.55817	1.01735	2.09499	2.01283	1.82743	2	5.47378e+06	4.07944e+06	3.19703e+06	5.3581e+06	3.75165e+06	3.91847e+06	3.42064e+06	3.50837e+06	2.42327e+06	3.33718e+06	2.39566e+06	3.46542e+06	4.35674e+06	4.91447e+06
Neg_23267	140	3		648		3	22.11	[M-H]-	933.23	22.11_933.2											93449	88476	73918.5	95743.2	46609.9	102347	92783.2	92913	-1.05621	-1.26422	1.02455	2.19582	1.99063	1.99342	1	92934.8	86406.4	62010.6	132444	99756	94686.7	76988.1	82473.2	77106.6	72064	61707.4	84796	90666.7	93809.3
Pos_36995	141	3		949	0.983545	4	24.69	[M+H]+	190.056	24.69_190.1											2505.5	57555.8	83670.5	282304	2657.25	67783.2	2632.5	2497	22.9718	33.3947	112.674	25.5088	-1.0094	-1.06418	4	2511	2436	2376	2699	124755	100696	2376	2396	2626	136739	192984	2333	501850	2418
Pos_21762	142	3		513	1	3	15.04	[M+H]+	414.57	15.04_414.6											2425.5	25011.5	29597.8	125718	2426.5	85002	26679.8	12012.5	10.3119	12.2027	51.8316	35.0307	10.9952	4.95055	6	2295	2695	2296	2416	77035	17911	2684	2416	2718	31535	81650	2488	172185	2611
Pos_8708	143	3		174	1	3	4.14	[M+H]+	623.13	4.14_623.1											506685	237546	150409	1.13652e+06	151876	79610.8	87483.2	195222	-2.13299	-3.36872	2.24305	-1.90774	-1.73606	1.2854	3	397584	1043595	290594	294966	2380	2556	247169	698080	208424	2678	150610	239923	2096354	314583
Pos_30260	144	3		752	1	2	20.11	[M+H]+	244.154	20.11_244.2											2442	2539.5	2439	167764	2465.25	2481	2489.75	53728.2	1.03993	-1.00123	68.6993	1.00639	1.00994	21.7942	2	2651	2403	2380	2334	2695	2405	2349	2709	2521	2427	2526	2282	254625	96418
Pos_32014	145	3		801	1	3	21.24	[M+H]+	244.154	21.24_244.2											2536.75	2608	2514.5	134730	2504	2411.75	2619	48145.2	1.02809	-1.00885	53.1114	-1.03825	1.04593	19.2273	2	2356	2717	2478	2596	2729	2619	2467	2617	2714	2682	2324	2338	244665	41672
Pos_13315	146	3		293	1	3	8.22	[M+H]+	310.077	8.22_310.1											123115	432686	200314	406030	2498.75	2542.25	2524.75	2407	3.51448	1.62704	3.29797	1.01741	1.01041	-1.03812	2	196240	271950	21893	2377	467984	384721	589263	288775	2261	2511	343875	452607	529611	217337
Pos_47939	147	3		1278	1	4	31.59	[M+H]+	369.151	31.59_369.2											76361	93229	82622.5	143536	7874.25	2381.25	2464	2423	1.2209	1.082	1.87971	-3.30677	-3.19572	-3.24979	3	91022	97511	64919	51992	98047	42924	90567	141378	125092	85728	37928	81742	260333	70850
Pos_44326	148	3		1163	1	3	29.4	[M+H]+	271.153	29.4_271.2											6604	35930	33432.2	56754	6617.5	5515.75	7385	5635.75	5.44064	5.06242	8.59388	-1.19975	1.11598	-1.1742	3	2677	11801	2641	9297	54499	2491	43507	43223	50282	2344	41349	39754	102613	18728
Neg_35050	149	3		1122		3	38.74	[M-H]-	471.151	38.74_471.2											23327.6	21640.9	25742.5	29328.8	32547.4	16046.3	20441.8	24914.4	-1.07794	1.10352	1.25726	-2.02834	-1.5922	-1.30637	1	22480.7	27900.3	25481.8	17447.4	21599.3	24369.8	16342.1	24252.5	27295.6	28657.8	25479.6	21536.8	25026.1	23199.9
Pos_2161	150	3		25	1	55	1.83	[M+H]+	334.992	1.83_335											5.80705e+07	43309748	7.00541e+07	6.00811e+07	5.41053e+07	2.25451e+07	4.79676e+07	56459020	-1.34082	1.20636	1.03462	-2.39987	-1.12796	1.0435	1	54132575	55433665	61688649	61027134	46697727	41030544	46751149	38759572	74190150	59776590	71698385	74551128	54858945	74896343
Neg_31422	151	3		962		2	32.68	[M-H]-	385.15	32.68_385.2											205437	123578	217037	144301	196759	35173.2	86402.2	97725.7	-1.66241	1.05647	-1.42367	-5.59402	-2.27725	-2.01338	3	226538	252768	182743	159700	217361	3652.13	118050	155250	238036	292546	172149	165417	181321	127772
Neg_3008	152	3		43		50	1.82	[M-H]-	341.027	1.82_341											2.43743e+07	2.06458e+07	3.08163e+07	2.35077e+07	2.26579e+07	8.02736e+06	1.74697e+07	1.99799e+07	-1.1806	1.2643	-1.03686	-2.82259	-1.29699	-1.13403	1	2.41246e+07	2.61212e+07	2.48757e+07	2.23757e+07	2.49665e+07	2.45618e+07	1.29202e+07	2.01346e+07	3.48005e+07	3.86289e+07	2.73313e+07	2.25047e+07	2.35263e+07	2.27732e+07
Neg_1500	153	3		20		47	1.59	[M-H]-	303.064	1.59_303.1											3.23302e+06	2.75997e+06	2.99395e+06	2.28383e+06	1.99497e+06	678747	1.82537e+06	1.83476e+06	-1.1714	-1.07985	-1.41562	-2.9392	-1.09291	-1.08732	1	3.56074e+06	4.33735e+06	2.17991e+06	2.8541e+06	2.92238e+06	3.68576e+06	1.72392e+06	2.70782e+06	3.2053e+06	3.8106e+06	2.76917e+06	2.19071e+06	2.05885e+06	2.87918e+06
Pos_6396	154	3		108	1	8	2.97	[M+H]+	607	2.97_607											67534.5	222243	227740	242140	2443.5	23926.5	2534.25	2552.75	3.2908	3.3722	3.58543	9.7919	1.03714	1.04471	4	2272	2633	216011	49222	222631	169912	57431	438997	96958	413205	280710	120087	51985	547819
Pos_54178	155	3		1483	1	10	36.09	[M+H]+	233.084	36.09_233.1											569239	1.14095e+06	919164	760605	309830	401599	300442	236342	2.00435	1.61472	1.33618	1.29619	-1.03125	-1.31094	1	620031	510579	520395	625952	1353457	978662	902880	1328811	988847	466296	1497804	723707	335674	1106238
Neg_13433	156	3		323		5	10.02	[M-H]-	408.026	10.02_408											282820	526790	246128	599237	4150.9	21092.8	4088.5	4346.24	1.86263	-1.14908	2.11879	5.08151	-1.01526	1.04706	2	222540	99175.2	441608	367958	400430	354407	459390	892935	230256	176082	552770	25403.9	726335	625701
Neg_7603	157	3		139		9	3.02	[M-H]-	505.988	3.02_506											151489	312591	168901	195337	6191.76	3737.18	3806.98	4138.48	2.06346	1.11494	1.28945	-1.6568	-1.62642	-1.49614	1	145675	145907	200748	113626	244180	224529	106983	674673	87521.1	135599	296071	156412	104011	317802
Neg_36322	158	3		1191		3	41.73	[M-H]-	389.031	41.73_389											53442.6	174799	72604.4	69716.5	5380.33	7576.15	5348.93	3898.41	3.27079	1.35855	1.30451	1.40812	-1.00587	-1.38013	1	29177.4	44848	93611.7	46133.1	136866	198549	126453	237329	118855	67642	74272.3	29647.9	65221.5	19255.4
Neg_23365	159	3		653		4	22.25	[M-H]-	654.016	22.25_654											3949.6	21488	10393.5	8249.33	3733.47	3997.85	5899.98	3883.53	5.44054	2.63154	2.08865	1.07081	1.58029	1.04019	3	3660.79	3983.03	4633.46	3521.15	27063.6	24965.4	11257.7	22665.2	8653.65	9752.45	19698.8	3469.3	7180.48	3699.84
Neg_23434	160	3		656		6	22.33	[M-H]-	554.091	22.33_554.1											330935	747496	571495	538307	81405.4	224818	377188	215878	2.25874	1.72691	1.62663	2.76171	4.63345	2.65189	4	235618	387528	283070	417523	430888	643568	627854	1.28767e+06	533978	313322	1.13538e+06	303296	433109	383606
Neg_21813	161	3		592		3	20.16	[M-H]-	612.114	20.16_612.1											12486	22086.3	17560.8	9223.58	3897.85	3839.21	3760.57	3868.26	1.76889	1.40644	-1.3537	-1.01528	-1.03651	-1.00765	0	3956.41	4800.43	19028	22159.2	4541.28	29500.6	20806.1	33497.5	23912.3	4907.38	36596	4827.76	3824.41	4227.3
Neg_28104	162	3		838		5	28.71	[M-H]-	395.191	28.71_395.2											229667	433392	473641	258272	156625	117726	115359	162829	1.88705	2.0623	1.12455	-1.33043	-1.35771	1.03961	1	107538	51751.6	229560	529818	492031	496109	430521	314907	463071	471660	377812	582021	540144	73795.7
Neg_33964	163	3		1069		3	36.63	[M-H]-	473.133	36.63_473.1											264447	944313	1.09806e+06	624859	36416.5	84733.4	54851	274898	3.5709	4.15228	2.36289	2.32679	1.50621	7.54872	5	137989	243517	161112	515170	1.40192e+06	1.14583e+06	1.00118e+06	228321	1.26639e+06	1.45124e+06	1.29029e+06	384313	1.10372e+06	128093
Pos_40584	164	3		1047	1	4	26.95	[M+H]+	988.377	26.95_988.4											297606	480024	598278	344955	34877.2	59763.8	24394.2	30593	1.61295	2.0103	1.1591	1.71355	-1.42973	-1.14004	1	269012	217440	392889	311085	255414	1150608	275942	238134	305772	854136	987462	245740	301479	295113
Pos_14061	165	3		303	1	3	8.97	[M+H]+	461.963	8.97_462											34557.5	85654	67696.2	49541.8	2523.5	2427.5	2432.25	4790	2.47859	1.95895	1.4336	-1.03955	-1.03752	1.89816	1	20957	52132	40522	24619	108836	138006	33298	62476	21274	135897	81784	31830	70612	51987
Pos_39878	166	3		1028	1	2	26.45	[M+H]+	435.062	26.45_435.1											301352	678988	572465	305140	38860.5	29074.2	27997.5	25518	2.25314	1.89965	1.01257	-1.3366	-1.388	-1.52287	1	459819	286295	456839	2456	1077043	1064389	241512	333007	269826	1136100	656800	227135	278335	293307
Pos_31566	167	3		790	0.967861	5	20.9	[M+H]+	248.131	20.9_248.1											175768	300626	243886	170687	59654.2	44457.2	44728.8	37692	1.71036	1.38755	-1.02976	-1.34183	-1.33369	-1.58268	0	163671	193160	149943	196297	464381	437736	146193	154195	124810	520982	221378	108376	150624	172957
Pos_42926	168	3		1121	1	2	28.52	[M+H]+	373.128	28.52_373.1											27295.5	158607	116244	90459	8759	19009.5	23881.8	13520	5.81075	4.25871	3.31406	2.17028	2.72654	1.54356	5	2478	36002	28568	42134	177160	257358	104176	95735	68905	129946	189442	76681	74248	85794
Pos_32582	169	3		820	1	5	21.61	[M+H]+	387.103	21.61_387.1											51177.8	505126	305326	248183	46883	177915	86150.8	67174.2	9.87004	5.966	4.84944	3.79488	1.83757	1.43281	4	21743	35306	71453	76209	529556	893128	332124	265697	215295	457184	352270	196557	299837	190087
Pos_58824	170	3		1648	1	5	40.86	[M+H]+	723.211	40.86_723.2											98798	602592	436705	172784	87968	211061	122043	103128	6.09923	4.42018	1.74886	2.39929	1.38736	1.17234	3	96665	65147	114643	118737	719917	1214363	258669	217419	197427	797994	615871	135529	251770	170112
Pos_29983	171	3		744	1	14	19.95	[M+H]+	476.227	19.95_476.2											1354646	1019536	2.66216e+06	1.89339e+06	4790.5	2475.5	15703.8	2557.75	-1.32869	1.9652	1.3977	-1.93516	3.2781	-1.87294	1	1028208	2775558	868685	746133	1907004	828848	513467	828825	378637	4256402	5518708	494875	1401481	945906
Pos_35949	172	3		919	1	11	23.99	[M+H]+	344.116	23.99_344.1											1961952	2.36446e+06	3631658	1554998	72348.2	531945	501420	366944	1.20515	1.85104	-1.26171	7.35256	6.93064	5.07191	3	1676299	1680704	2298229	2192576	5615749	734569	1854919	1252584	1254684	6302550	6221363	748035	2063400	1333383
Pos_16256	173	3		354	1	9	10.56	[M+H]+	520.98	10.56_521											351634	418936	658961	639224	2482.5	212060	120966	129996	1.1914	1.874	1.81786	85.4221	48.7273	52.3652	3	95217	610326	411067	289927	779254	579661	254997	61832	503812	574031	797028	760973	667521	574733
Pos_40840	174	3		1055	1	5	27.16	[M+H]+	363.149	27.16_363.1											3.54673e+06	4112905	3.22252e+06	3.45195e+06	509715	888900	833573	866412	1.15963	-1.10061	-1.02746	1.74392	1.63537	1.6998	0	2346501	4657976	5677611	1504835	4067877	3915572	4255683	4212488	1985653	4383388	4503302	2017756	3402956	2189786
Pos_52865	175	3		1439	1	4	35.08	[M+H]+	541.654	35.08_541.7											160937	195584	180555	242756	2472.25	2363	2541.75	2509.5	1.21528	1.1219	1.5084	-1.04623	1.02811	1.01507	0	176083	214119	136636	116909	284673	209719	110487	177456	71596	291033	202812	156778	379124	173073
Pos_32953	176	3		831	0.988178	3	21.94	[M+H]+	444.2	21.94_444.2											237411	248696	210547	243387	23506.2	10105.8	17776.5	8537.5	1.04753	-1.12759	1.02517	-2.32603	-1.32232	-2.75329	2	173598	356455	198336	221255	381720	302091	160258	150714	57628	306206	316446	161908	298852	153398
Pos_49989	177	3		1343	1	5	33.02	[M+H]+	503.223	33.02_503.2											227812	215778	235434	213516	3810.25	2529	2367.5	4573.25	-1.05578	1.03345	-1.06696	-1.50662	-1.6094	1.20025	0	248637	220845	215706	226062	305476	168150	237670	151814	153711	382335	273726	131963	187295	188683
Pos_53013	178	3		1446	0.981883	3	35.22	[M+H]+	658.248	35.22_658.2											144422	186666	190712	128516	13468.8	9079.25	10424.2	6730.75	1.29251	1.32052	-1.12376	-1.48347	-1.29206	-2.00108	1	126448	195454	109422	146365	305450	193353	122385	125478	116127	221929	297333	127459	95216	125671
Pos_29403	179	3		728	1	2	19.59	[M+H]+	484.162	19.59_484.2											162179	279164	215308	186149	2539.5	2552.5	2591	2471.25	1.72133	1.32759	1.1478	1.00512	1.02028	-1.02762	0	112377	67056	301774	167508	403715	234545	345387	133008	149960	175102	279043	257125	294496	108384
Pos_57743	180	3		1606	1	3	39.58	[M+H]+	459.219	39.58_459.2											50924.8	106774	92317	106857	4249.5	14326.8	7083.75	8880.75	2.0967	1.81281	2.09833	3.3714	1.66696	2.08983	4	57063	44496	69245	32895	203135	2397	124621	96942	75704	138179	95888	59497	110614	69878
Neg_32124	181	3		994		2	33.78	[M-H]-	465.143	33.78_465.1											51183.5	64898.1	54598.8	82287.9	23637.2	22644.6	19172.1	10968.1	1.26795	1.06673	1.6077	-1.04383	-1.2329	-2.15509	1	75643.7	93442.9	32331	3316.46	82033.3	82826	79464.3	15268.7	74091.8	79100.5	20330	44873	99485.3	62062.8
Neg_10151	182	3		228		2	4.7	[M-H]-	340.14	4.7_340.1											52708.6	168053	115525	210429	43898.8	61162.9	20017.6	15443.3	3.18834	2.19177	3.99231	1.39327	-2.193	-2.84258	5	188486	13097.1	4264.93	4986.62	241190	249207	177026	4787.41	251232	202938	4408.4	3522.82	209312	179231
Neg_31133	183	3		954		2	32.36	[M-H]-	758.163	32.36_758.2											71175.6	120274	68608.1	166140	3511.99	48261.8	39720.3	23099.8	1.68983	-1.03742	2.33423	13.742	11.3099	6.5774	4	196662	80259.8	3212.34	4568.25	129897	149904	124326	76970.3	91307.4	122138	56165.8	4821.1	213770	198274
Neg_29041	184	3		878		3	29.92	[M-H]-	1144.31	29.92_1144.3											23512.1	21045.4	21680.2	66728.2	3992.2	3976.48	3625.65	3926.41	-1.1172	-1.08449	2.83804	-1.00395	-1.1011	-1.01675	1	52274.6	33439.1	4311.81	4022.7	23465.6	32925.9	24264.3	3525.89	28725	50029.1	4150.18	3816.62	92685.2	113090
Pos_45713	185	3		1208	1	2	30.16	[M+H]+	462.138	30.16_462.1											72530.8	85762.2	117728	126933	53302.5	75408	45248.5	64969.2	1.18243	1.62315	1.75006	1.41472	-1.17799	1.21888	0	77565	113081	78528	20949	79301	61705	89191	112852	133657	90217	126663	120376	138334	92802
Pos_41781	186	3		1079	1	6	27.76	[M+H]+	413.12	27.76_413.1											165253	574009	521490	639670	126906	394228	280728	283238	3.47352	3.15571	3.87085	3.10646	2.2121	2.23188	6	124982	189813	176845	169372	574360	535091	623787	562798	493815	453259	635079	503809	576008	430108
Neg_4518	187	3	7	63		11	2	[M-H]-	146.046	2_146	Glutaminic acid	C00302	C5H9NO4	[M-H]-	146.046	-0.595703	amino acid	2	magma_kegg		2.84147e+08	4.99458e+08	405604083	4.78947e+08	2.01844e+08	4.17197e+08	2.80707e+08	2.82976e+08	1.75775	1.42745	1.68556	2.06692	1.39071	1.40195	1	2.73789e+08	2.79953e+08	2.92971e+08	2.89874e+08	4.40286e+08	4.30702e+08	6.10892e+08	5.15954e+08	3.73504e+08	3.50049e+08	4.37119e+08	4.61744e+08	4.76996e+08	447330864
Neg_23002	188	3		634		2	21.64	[M-H]-	517.185	21.64_517.2											25295.8	68113.3	55780.2	63621	19101.5	37080.6	27348.5	24443	2.69268	2.20512	2.51509	1.94124	1.43175	1.27964	3	27914.3	15514.6	26592.6	31161.5	64947.3	67251.8	70683.7	69570.4	50299.8	51395.2	56954.1	64471.7	59857.8	54321.4
Neg_22404	189	3		610		2	20.71	[M-H]-	551.177	20.71_551.2											52305.4	104926	88158	121539	22472.2	53660.1	50911.1	52581.7	2.00603	1.68545	2.32364	2.38784	2.26551	2.33985	5	66536.9	36480.6	54803.3	51400.6	105451	94923.5	119631	99698.5	76730.4	93058.3	88257.2	94586	121183	119885
Neg_24845	190	3		708		2	24.12	[M-H]-	525.161	24.12_525.2											58334.5	117156	76628.7	101019	32656.8	58080.4	27877.2	40450.7	2.00834	1.31361	1.73173	1.77851	-1.17145	1.23866	1	58999	58810.4	58978.6	56549.9	127806	133329	91824.9	115662	71294.6	79352.1	76197.8	79670.2	93068	99252.2
Neg_28628	191	3		861		2	29.41	[M-H]-	977.257	29.41_977.3											4160.25	26497	13053.4	31499.9	4090.94	4262.16	5382	4626.13	6.36908	3.13764	7.57164	1.04185	1.31559	1.13083	3	4838.34	4042.27	4305.11	3455.26	21282.7	27226.7	28025.1	29453.4	4726.51	21436.8	21729.2	4320.95	28071	41231.1
Neg_22347	192	3		607		6	20.64	[M-H]-	562.144	20.64_562.1											193532	209198	171192	293434	77195	172940	134032	164758	1.08095	-1.1305	1.5162	2.2403	1.73628	2.13431	2	211864	192376	187535	182354	136943	224113	241569	234168	165195	179756	134175	205641	339665	338648
Neg_19263	193	3		513		8	17.57	[M-H]-	514.156	17.57_514.2											309934	376295	338815	437808	177530	316711	215808	294280	1.21411	1.09318	1.41258	1.78399	1.21562	1.65764	0	326186	333456	335270	244824	311893	374924	380543	437821	312488	355306	355879	331588	433967	442279
Pos_31272	194	3		778	1	4	20.66	[M+H]+	260.085	20.66_260.1											127466	159550	142511	166660	100402	104963	85412.5	93796.5	1.25171	1.11803	1.30749	1.04542	-1.1755	-1.07043	0	134265	81784	130896	162919	144109	147712	220382	125999	173825	108529	143663	144027	113817	235601
Pos_36689	195	3		940	1	4	24.46	[M+H]+	531.109	24.46_531.1											440032	423276	401932	338750	61492.5	115018	198304	112116	-1.03959	-1.09479	-1.29899	1.87045	3.22486	1.82325	1	422167	283713	351651	702599	466796	249701	617236	359369	274044	452856	282920	597907	392695	435432
Pos_34797	196	3		883	1	4	23.22	[M+H]+	556.105	23.22_556.1											190644	545726	408963	356161	46557.5	150366	226640	135784	2.86253	2.14516	1.86819	3.22968	4.86797	2.91648	5	227520	120397	181106	233555	598239	250819	841092	492752	192977	505608	217558	719709	309975	500379
Pos_33532	197	3		846	1	8	22.34	[M+H]+	556.105	22.34_556.1											2.11506e+06	4997886	3822030	3.03406e+06	582913	1371249	2049329	1393277	2.363	1.80705	1.4345	2.35241	3.51567	2.3902	4	2435574	1442621	1971117	2610942	4593419	3189790	8581259	3627076	2074471	4049687	2119323	7044639	2296331	4498463
Pos_730	198	3		7	1	70	1.55	[M+H]+	102.034	1.55_102											304700723	2.8219e+08	2.28521e+08	1.90974e+08	2.02166e+08	1.84362e+08	1.5891e+08	1.35611e+08	-1.07977	-1.33336	-1.59551	-1.09657	-1.2722	-1.49078	0	323644797	326392249	246862618	321903228	340746766	319398095	239461060	229155374	207868627	243661187	247357291	215197434	267144698	106107965
Neg_34316	199	3		1083		4	37.31	[M-H]-	619.345	37.31_619.3											721881	665195	632668	572411	657050	485997	447118	366105	-1.08522	-1.14101	-1.26112	-1.35196	-1.46952	-1.7947	0	843120	620057	633844	790502	838366	646137	758484	417794	683011	575183	579137	693340	530361	652854
Neg_1716	200	3		24		32	1.63	[M-H]-	372.898	1.63_372.9											828017	1.20341e+06	638313	698253	544005	702290	684629	432875	1.45336	-1.2972	-1.18584	1.29096	1.2585	-1.25672	0	742961	1.08183e+06	702893	784386	1.01532e+06	1.21678e+06	1.41494e+06	1.16659e+06	639065	616536	713514	584137	534166	914011
Neg_605	201	3		9		153	1.5	[M-H]-	418.892	1.5_418.9											2.94934e+06	2.7432e+06	2.32107e+06	2.17097e+06	1.65275e+06	1.84565e+06	1.74175e+06	1.71632e+06	-1.07515	-1.27068	-1.35854	1.11672	1.05385	1.03847	0	3.20827e+06	3.60031e+06	2.40521e+06	2.58358e+06	2.23812e+06	2.90373e+06	3.10235e+06	2.72861e+06	2.19624e+06	2.60405e+06	2.55806e+06	1.92593e+06	1.68698e+06	2.47125e+06
Neg_823	202	3		8		169	1.5	[M-H]-	402.917	1.5_402.9											1.55877e+07	1.39028e+07	1.10459e+07	1.10652e+07	9.75473e+06	9.47322e+06	9.53053e+06	8.30106e+06	-1.12119	-1.41118	-1.40872	-1.02972	-1.02352	-1.17512	0	1.72341e+07	1.79576e+07	1.33383e+07	1.38207e+07	1.21195e+07	1.43951e+07	1.5005e+07	1.40919e+07	1.03593e+07	1.10098e+07	12550891	1.02635e+07	9.04421e+06	1.4857e+07
Neg_1049	203	3		11		122	1.51	[M-H]-	288.936	1.51_288.9											3.09815e+07	2.957e+07	2.23919e+07	2.30452e+07	2.05434e+07	2.14807e+07	2.01582e+07	1.8216e+07	-1.04773	-1.38361	-1.34438	1.04562	-1.01911	-1.12777	0	3.33142e+07	3.51459e+07	2.69118e+07	2.85541e+07	2.68578e+07	2.96385e+07	3.18872e+07	2.98966e+07	2.04089e+07	2.23266e+07	2.56175e+07	2.12145e+07	1.86295e+07	2.96513e+07
Neg_1291	204	3		17		18	1.54	[M-H]-	288.936	1.54_288.9											1.59566e+07	1.59446e+07	1.16039e+07	1.22526e+07	1.10707e+07	1.21357e+07	1.08287e+07	1.01154e+07	-1.00075	-1.37511	-1.3023	1.0962	-1.02235	-1.09445	0	1.65926e+07	1.79529e+07	1.40338e+07	1.5247e+07	1.46877e+07	1.55796e+07	1.73614e+07	1.61495e+07	1.02757e+07	1.1648e+07	1.32946e+07	1.11971e+07	9.70554e+06	1.50991e+07
Pos_58425	205	3		1632	1	4	40.25	[M+H]+	381.143	40.25_381.1											253210	207812	272592	238292	194584	192429	152884	118842	-1.21846	1.07655	-1.06261	-1.0112	-1.27276	-1.63733	0	180891	290391	251969	289588	247119	238502	156994	188632	271350	272623	287672	258722	193646	225932
Pos_38681	206	3		991	1	3	25.7	[M+H]+	298.103	25.7_298.1											75167.8	124954	85359.8	124891	25058.2	35428	26030.5	17193.8	1.66233	1.13559	1.6615	1.41383	1.0388	-1.4574	0	48654	93705	54881	103431	177508	193848	76769	51689	55261	47212	166474	72492	2697	199056
Neg_35450	207	3		1140		6	39.38	[M-H]-	416.103	39.38_416.1											7.005e+06	3.92798e+06	7.62369e+06	3.30702e+06	20636.9	173953	187520	194532	-1.78336	1.08832	-2.11822	8.42922	9.08663	9.42644	4	3.44336e+06	4.7142e+06	1.23443e+07	7.51811e+06	2.32502e+06	2.01515e+06	2.59844e+06	8.77332e+06	2.46418e+06	2.57517e+06	7.15465e+06	1.83008e+07	2.18169e+06	2.6618e+06
Neg_30051	208	3		919		2	31.35	[M-H]-	395.192	31.35_395.2											21750.1	36899.5	44408.4	20794.6	9609.21	3935.65	3626.87	7055.15	1.69652	2.04176	-1.04595	-2.44158	-2.64945	-1.36201	3	3796.85	9670.84	20181.2	53351.6	28582	25738.7	31542.7	61734.7	24928	28315	36352.6	88038.1	30820.8	4580.38
Neg_35352	209	3		1133		2	39.06	[M-H]-	518.188	39.06_518.2											33082.5	28056	22253.6	51605.3	10969.4	7897.97	9425.31	11929.2	-1.17916	-1.48662	1.5599	-1.38888	-1.16382	1.0875	0	24854.5	37121.6	32123.8	38230.2	4467.71	15752	34428	57576.2	3409.9	3444.91	32061.6	50097.9	36833	37277.2
Neg_20147	210	3		543		4	18.67	[M-H]-	388.074	18.67_388.1											1.88569e+06	520255	435331	581147	3710.2	21389.6	4241.63	12346.9	-3.62454	-4.33161	-3.24476	5.76508	1.14323	3.32781	5	3940.21	2.01124e+06	2.65884e+06	2.86872e+06	4613.23	4669.02	373311	1.69843e+06	4620.92	4958.96	157691	1.57405e+06	4719.08	132463
Pos_13201	211	3		290	1	2	8.1	[M+H]+	312.093	8.1_312.1											154763	173025	200634	159608	2411.5	2594.5	2425.25	2391.5	1.118	1.29639	1.0313	1.07589	1.0057	-1.00836	0	78765	95604	334212	110472	20114	105084	440440	126463	307550	122172	2349	370464	153076	147712
Pos_44198	212	3	176	1160	1	4	29.31	[M+H]+	162.095	29.31_162.1	6-Methylthiohexanaldoxime	C17246	C7H15NOS	[M+H]+	162.095	-0.345477		2	magma_KEGG		1.73255e+06	1.56285e+06	1.55167e+06	899942	73464.2	29816	21234.8	40821.5	-1.10859	-1.11657	-1.92518	-2.46392	-3.45962	-1.79965	2	2603	987437	3865176	2074993	498665	816848	4020915	914971	1895001	715394	695353	2900939	892244	125415
Pos_51762	213	3		1401	1	14	34.25	[M+H]+	601.19	34.25_601.2											3150678	1.72953e+06	1478715	1.8127e+06	1.37464e+06	382555	565361	355900	-1.8217	-2.13069	-1.73811	-3.59331	-2.43144	-3.86243	4	2427454	3669222	4083952	2422084	1803867	1004970	3853638	255643	1435229	1159090	873718	2446823	1507126	1550029
Pos_54612	214	3		1495	1	6	36.51	[M+H]+	601.188	36.51_601.2											354666	188909	117140	260612	220453	48622.5	97033.8	77940.8	-1.87744	-3.02772	-1.36089	-4.53397	-2.27192	-2.82847	4	239637	359337	398841	420847	2537	362262	357546	33292	197214	2703	2666	265975	188497	174384
Pos_50508	215	3		1361	1	2	33.34	[M+H]+	282.623	33.34_282.6											33386.2	31908.2	22142.5	41943.5	6476.75	2432	4633.25	2488.25	-1.04632	-1.50779	1.25631	-2.66314	-1.39788	-2.60293	2	2529	54070	44883	32063	15672	37921	14484	59556	58309	14364	2513	13384	41068	22806
Pos_12665	216	3		272	1	2	7.5	[M+H]+	329.091	7.5_329.1											101630	40583	44814.8	66950.2	2518	2380.5	2519	2583.75	-2.50425	-2.26778	-1.51799	-1.05776	1.0004	1.02611	2	21503	172203	157642	55172	2352	61766	73649	24565	70822	2498	2663	103276	86858	31004
Pos_47130	217	3		1254	0.976725	5	31.1	[M+H]+	541.238	31.1_541.2											247197	191888	198481	216084	195114	140077	156179	157597	-1.28824	-1.24544	-1.14398	-1.3929	-1.2493	-1.23806	0	243797	258309	223689	262992	192958	245571	135520	193502	242625	78402	245970	226928	242598	224012
Pos_34580	218	3		877	1	4	23.06	[M+H]+	241.118	23.06_241.1											160098	114192	80784.5	148695	86476.8	71685.8	74623.8	74353.8	-1.402	-1.98179	-1.07669	-1.20633	-1.15884	-1.16304	0	154659	151136	147799	186797	63658	124202	141578	127330	125025	30554	41488	126071	178728	160743
Pos_44542	219	3		1171	1	5	29.47	[M+H]+	601.332	29.47_601.3											92820.8	91823.2	66968.2	80246.8	35433.5	27793	28510.5	12207	-1.01086	-1.38604	-1.15669	-1.27491	-1.24282	-2.90272	1	88660	84214	115780	82629	2670	156178	86074	122371	139915	35139	27511	65308	68007	116972
Pos_42127	220	3		1095	1	2	28.04	[M+H]+	588.337	28.04_588.3											65683.5	21647.2	25661.8	47212	21113.8	12210.8	2595.75	2368.25	-3.03427	-2.55959	-1.39125	-1.72911	-8.13397	-8.91534	4	42576	62290	80320	77548	2688	32583	19028	32290	51758	2509	2653	45727	54127	41988
Pos_47373	221	3		1263	1	3	31.3	[M+H]+	279.645	31.3_279.6											68941	52530.2	54893.2	65709.2	39954	21439.2	20082	13097.8	-1.31241	-1.25591	-1.04918	-1.86359	-1.98954	-3.05045	1	61325	66211	60762	87466	23842	99740	45004	41535	87991	32534	37835	61213	57661	64294
Pos_34349	222	3		868	1	8	22.85	[M+H]+	354.118	22.85_354.1											2.46431e+06	1507070	1.93574e+06	2.20983e+06	1.07342e+06	975063	909830	1095552	-1.63517	-1.27306	-1.11516	-1.10087	-1.1798	1.02062	0	2648521	2611894	2004166	2592674	1449937	1300243	1272405	2005695	1503912	3495549	1211094	1532412	1506635	1825156
Pos_42645	223	3		1109	1	2	28.32	[M+H]+	337.68	28.32_337.7											90452.8	77777	88175.5	95584	47749.2	42804.5	16397.5	47909.8	-1.16298	-1.02583	1.05673	-1.11552	-2.91198	1.00336	1	109266	90886	72665	88994	2343	59165	85880	163720	114457	120638	28178	89429	112183	93440
Neg_19782	224	3		533		2	18.24	[M-H]-	698.195	18.24_698.2											70407.5	57331.8	87263.9	57877.3	58731.2	43156.6	34654.2	52473.4	-1.22807	1.23941	-1.2165	-1.36089	-1.69478	-1.11926	0	77633.8	63054.9	62963.2	77978.3	47774.9	63510.5	60401	57641	96975.3	97995.9	68080.8	86003.7	52903.4	53905.5
Neg_15167	225	3		375		2	13.06	[M-H]-	503.964	13.06_504											148152	119016	139706	142432	101939	75071.9	65457.9	88914.7	-1.2448	-1.06046	-1.04016	-1.35788	-1.55731	-1.14648	0	176749	142912	119965	152982	115448	99146.6	151038	110433	120168	79722	151865	207068	143224	164872
Neg_19011	226	3		504		3	17.23	[M-H]-	467.075	17.23_467.1											239229	111466	285098	201121	129893	86076.9	82631.3	145499	-2.14621	1.19174	-1.18948	-1.50903	-1.57196	1.12015	1	307494	231107	240110	178203	98880.1	106813	106751	133418	281559	341483	232487	284863	162180	295583
Neg_8428	227	3		166		4	3.41	[M-H]-	470.003	3.41_470											873044	566256	1.05793e+06	734438	477908	295757	304560	379803	-1.54178	1.21177	-1.18872	-1.61588	-1.56917	-1.25831	0	1.02432e+06	820822	753399	893634	569079	482070	684087	529788	975069	1.18916e+06	899757	1.16774e+06	687810	794807
Neg_9861	228	3		216		5	4.43	[M-H]-	470.003	4.43_470											712438	459406	899092	622011	362386	275633	245613	339833	-1.55078	1.26199	-1.14538	-1.31474	-1.47544	-1.06637	0	821445	668403	640109	719796	469805	396370	551796	419652	926647	887397	740193	1.04213e+06	512096	842407
Neg_32418	229	3		1006		5	34.28	[M-H]-	577.193	34.28_577.2											1.19099e+06	872785	717690	859790	457607	200747	272700	184653	-1.36459	-1.65948	-1.38522	-2.27952	-1.67806	-2.4782	2	1.75137e+06	728753	1.33868e+06	945172	926098	1.20243e+06	158308	1.2043e+06	995762	597762	810673	466564	741199	799539
Neg_33926	230	3		1067		2	36.52	[M-H]-	577.193	36.52_577.2											88199.7	60898.7	56815.9	80532.5	46770.6	18368.1	31389.6	25399.2	-1.4483	-1.55238	-1.09521	-2.5463	-1.49	-1.84142	1	106278	64672.5	91750.9	90097.1	76647.6	58851.1	16033.2	92062.9	54855.5	38924.9	81476.2	52006.9	59285.5	50424.7
Neg_32589	231	3		1010		2	34.36	[M-H]-	481.136	34.36_481.1											44333.4	21417.2	30231.6	39816.5	21508.4	15980.1	11625	14303.4	-2.06999	-1.46646	-1.11344	-1.34595	-1.8502	-1.50373	1	37622.9	38391.1	51874	49445.6	21247.9	15335.1	22547.1	26538.7	21295	45879.5	23019.8	30731.8	28652.8	42585.6
Neg_21646	232	3	88	585		11	20.01	[M-H]-	388.074	20.01_388.1	2-Methylbutyl glucosinolate	C17257	C12H23NO9S2	[M-H]-	388.074	0.244799	aliphatic GLS	2	Metlin, magma_kegg		1.30214e+06	626527	625049	871837	6206.44	3686.19	7457.73	8420.92	-2.07834	-2.08325	-1.49355	-1.6837	1.20161	1.3568	2	1.11276e+06	641406	1.07935e+06	2.37503e+06	263594	272310	1.2471e+06	723100	306218	483192	680330	1.03046e+06	712021	719001
Neg_21332	233	3		577		3	19.75	[M-H]-	309.101	19.75_309.1											515857	227242	342352	442876	20452.9	15491.1	12701.9	12243.4	-2.27008	-1.5068	-1.16479	-1.3203	-1.61023	-1.67053	1	407763	462397	626530	566739	138308	133708	391581	245372	171583	158574	461191	578059	216248	416594
Neg_9648	234	3		208		3	4.24	[M-H]-	233.096	4.24_233.1											1.52074e+06	396418	777502	722927	25590.9	4185.99	11254.8	9606.83	-3.83619	-1.95593	-2.10358	-6.11347	-2.27378	-2.66383	5	628558	1.30172e+06	2.01501e+06	2.13766e+06	462669	465277	198739	458988	571657	472260	1.02735e+06	1.03874e+06	440792	836501
Neg_14706	235	3		359		3	12.27	[M-H]-	232.065	12.27_232.1											156279	54921.4	115642	135026	6318.33	5621.54	5288.91	3734.39	-2.84549	-1.35139	-1.1574	-1.12395	-1.19464	-1.69193	1	95647	87697.3	176687	265084	58477.2	64424	43508.8	53275.8	81461.2	71427.8	128512	181169	97436.2	167447
Pos_29785	236	3		741	1	3	19.82	[M+H]+	352.03	19.82_352											329477	2516	273734	171054	2347.75	2448.5	2505.75	2599.75	-130.953	-1.20364	-1.92616	1.04291	1.0673	1.10734	1	308640	257937	331098	420233	2516	2620	2315	2613	273144	272900	252512	296380	237430	2581
Pos_33357	237	3		842	1	3	22.2	[M+H]+	266.158	22.2_266.2											59568	22301.2	27989.2	51544.5	10258.5	4393.75	2544.25	4093.5	-2.67106	-2.12825	-1.15566	-2.33479	-4.03203	-2.50605	5	36668	78119	54409	69076	2729	27187	28709	30580	49422	12484	12052	37999	52469	32461
Pos_29616	238	3		736	1	3	19.74	[M+H]+	355.105	19.74_355.1											1.81999e+06	1128023	1.58645e+06	1762873	77711.5	73748.2	73424.2	57559.8	-1.61343	-1.14721	-1.0324	-1.05374	-1.05839	-1.3501	0	1686166	1687788	2152023	1753970	1098569	1252854	952278	1208391	2030690	1523333	1190073	1601706	1977133	943630
Pos_8862	239	3	13	178	1	4	4.25	[M+H]+	235.11	4.25_235.1	Isoleucyl-Cysteine, Leucyl-Cysteine		C9H18N2O3S	[M+H]+	235.111	-2.81204	dipeptides	3	magma_HMDB		1.09966e+07	4.45298e+06	6.3655e+06	9.96125e+06	715664	786143	779384	848548	-2.46948	-1.72752	-1.10393	1.09848	1.08904	1.18568	1	8765265	8587045	12634269	13999656	5119157	5144729	3375624	4172405	7040667	6501362	5354802	6565174	11881318	2989015
Neg_30525	240	3		939		2	31.86	[M-H]-	424.081	31.86_424.1											47876.4	6778.22	37250.8	39182.7	10007.5	17182.6	9258.89	5815.45	-7.06327	-1.28524	-1.22188	1.71697	-1.08086	-1.72085	1	42141.8	30485.1	53568.5	65310.2	3823.19	3748.64	15979.2	3561.83	53564.7	44824.8	40951.2	9662.58	13723.2	48158.6
Neg_14119	241	3		342		2	11.05	[M-H]-	259.13	11.05_259.1											201011	53864.6	98140.9	145054	74109.4	46200.5	43367.7	37881.3	-3.73178	-2.04819	-1.38577	-1.60408	-1.70886	-1.95636	2	167916	150386	268945	216797	97582.5	76750.1	36654.1	4471.71	101402	139542	78525.8	73094.7	74786.6	79888.5
Pos_16979	242	3		373	1	2	11.09	[M+H]+	261.144	11.09_261.1											1.01848e+06	277834	446603	760539	413087	324811	291222	290547	-3.66579	-2.28051	-1.33916	-1.27178	-1.41846	-1.42176	2	671894	897293	1356206	1148533	273885	331105	306770	199576	408757	321549	629790	426316	422067	356911
Neg_11280	243	3	52	263		4	6.2	[M-H]-	305.088	6.2_305.1	Starch acetate		C12H18O9	[M-H]-	305.088	0.176428	tricarboxylic acids and derivatives	2	magma_HMDB		1.05152e+06	844043	812344	1.06482e+06	779160	744006	523573	742743	-1.24581	-1.29443	1.01265	-1.04725	-1.48816	-1.04903	0	967076	838378	1.19925e+06	1.20138e+06	633802	804616	917339	1.02042e+06	733196	763954	901050	851175	1.162e+06	864269
Pos_49447	244	3		1323	1	3	32.6	[M+H]+	467.033	32.6_467											171741	62519.8	68779.8	92001.5	42360.2	41786.8	22445.8	38109.2	-2.74699	-2.49697	-1.86672	-1.01372	-1.88723	-1.11155	2	139214	133688	209818	204245	42952	2657	161363	43107	52676	55389	107483	59571	72387	62983
Pos_46782	245	3		1240	1	17	30.79	[M+H]+	793.315	30.79_793.3											4286198	3.05031e+06	2.86485e+06	3.54898e+06	2.70182e+06	2.14282e+06	2.14047e+06	2.17304e+06	-1.40517	-1.49614	-1.20773	-1.26087	-1.26226	-1.24333	0	3709803	3439221	5634261	4361507	3128419	2167520	3596868	3308415	2981429	2372819	3163997	2941141	2708099	3257501
Pos_46012	246	3		1221	1	9	30.35	[M+H]+	793.316	30.35_793.3											978037	533982	497468	679579	542762	404680	450256	476962	-1.83159	-1.96603	-1.43918	-1.34122	-1.20545	-1.13796	0	766989	785650	1423372	936138	260998	463261	794603	617067	601391	461482	354367	572634	510742	643867
Neg_32184	247	3		996		3	33.89	[M-H]-	393.177	33.89_393.2											123806	74096.1	107442	81830.3	55326.3	18758	33440.2	45071	-1.67088	-1.1523	-1.51296	-2.94948	-1.65448	-1.22754	1	122599	126585	116552	129487	85181.1	78994.2	52698.5	79510.4	106791	105257	101119	116601	83355.5	59736.8
Neg_30256	248	3		929		3	31.58	[M-H]-	391.161	31.58_391.2											97278.4	51034.7	73048.4	54670	71047.1	29410.4	38699.1	55326.4	-1.90612	-1.3317	-1.77937	-2.41571	-1.83588	-1.28415	1	96295.2	77297.3	84445	131076	56340.4	57012.8	37666.4	53119.3	64403.3	69106.5	72470.8	86213	60401.8	45369.6
Neg_29387	249	3		895		3	30.34	[M-H]-	351.156	30.34_351.2											129174	109506	114942	128349	115822	71382.2	74016.8	98503.2	-1.17961	-1.12382	-1.00643	-1.62256	-1.5648	-1.17582	0	140069	141480	115276	119871	107693	128886	85057.7	116386	123343	116048	110856	109522	113611	107687
Pos_50384	250	3	44	1356	1	14	33.29	[M+H]+	225.111	33.29_225.1	Olivetolic acid	C20417	C12H16O4	[M+H]+	225.112	-3.29169	Benzoic derivative	2	magma_KEGG		1763859	1128968	1111743	1.20451e+06	1.38631e+06	456140	616326	675592	-1.56236	-1.58657	-1.46438	-3.03923	-2.24932	-2.052	3	1803617	1842464	1633296	1776059	1168450	1027937	1295666	1023819	1194504	896148	1200487	1155833	1256442	1138292
Pos_35843	251	3		917	1	8	23.92	[M+H]+	353.17	23.92_353.2											1.09501e+06	605910	753370	810018	727240	395875	429654	527881	-1.80722	-1.45348	-1.35183	-1.83705	-1.69262	-1.37766	0	1161191	1080901	1053775	1084175	510821	499985	737799	675034	879911	624958	713063	795550	827088	862435
Neg_24705	252	3		702		4	23.93	[M-H]-	513.209	23.93_513.2											421189	302447	328541	338873	288200	176784	169451	198367	-1.39261	-1.282	-1.24291	-1.63024	-1.70079	-1.45286	0	390532	488321	427186	378718	307842	300873	258420	342653	349146	336839	293207	334974	303859	340384
Neg_31794	253	3	112	980		5	33.28	[M-H]-	385.15	33.28_385.2	Methylsyringin		C18H26O9	[M-H]-	385.15	-0.676177	phenolic glycosides	2	magma_HMDB		1.28951e+06	904736	1.02385e+06	997988	1.08426e+06	473928	539777	622801	-1.42528	-1.25947	-1.29211	-2.28781	-2.00872	-1.74094	2	1.37698e+06	1.33795e+06	1.25382e+06	1.18927e+06	808045	1.0525e+06	781330	977066	971104	1.11651e+06	1.02663e+06	981154	1.19592e+06	920799
Neg_33255	254	3		1033		3	35.33	[M-H]-	385.15	35.33_385.2											327390	225724	277690	267436	300985	99720.1	124545	154604	-1.4504	-1.17898	-1.22418	-3.0183	-2.41668	-1.94681	2	347030	388095	278459	295977	229722	223394	172039	277739	258171	312956	265475	274159	292980	261581
Pos_29548	255	3		735	1	8	19.69	[M+H]+	337.142	19.69_337.1											6.14431e+06	4.52406e+06	3.90584e+06	4.13008e+06	3.68258e+06	2.0327e+06	2383710	1.99771e+06	-1.35814	-1.57311	-1.4877	-1.81167	-1.5449	-1.8434	0	5146476	7743637	5430719	6256405	5136828	4792880	3493057	4673474	4251710	3644204	3464259	4263193	3752835	4615691
Neg_31693	256	3		974		5	33.11	[M-H]-	619.223	33.11_619.2											346928	246090	276687	242644	228423	146245	160355	161124	-1.40976	-1.25386	-1.42978	-1.56191	-1.42448	-1.41768	0	349736	359293	338412	340271	259646	250352	221492	252871	275555	279863	254340	296990	260449	264873
Pos_50111	257	3		1346	1	8	33.11	[M+H]+	251.127	33.11_251.1											673134	531403	535702	462536	429320	238090	305295	291978	-1.26671	-1.25655	-1.45531	-1.80318	-1.40624	-1.47038	0	744585	694199	618930	634824	517866	612279	479061	516405	510169	634320	583398	414921	503180	536234
Pos_51413	258	3		1390	1	3	34.01	[M+H]+	448.159	34.01_448.2											1.46006e+06	1.34787e+06	1.22548e+06	1.05125e+06	901184	804517	778278	795124	-1.08324	-1.19142	-1.38889	-1.12016	-1.15792	-1.13339	0	1309593	1606812	1411971	1511875	1343304	1253686	1281556	1512929	1207581	1250495	1300004	1143825	1142855	1256904
Pos_50666	259	3		1365	1	4	33.46	[M+H]+	528.231	33.46_528.2											165812	109110	94470.2	83017.2	53983	17656.8	13776.5	27623.8	-1.51968	-1.75517	-1.99732	-3.05736	-3.91848	-1.95422	2	159384	199609	136713	167541	21885	132751	126197	155607	101381	93146	88962	94392	109920	104757
Pos_33689	260	3		853	1	5	22.47	[M+H]+	506.237	22.47_506.2											2482983	2.81225e+06	1841314	3.17918e+06	561236	1031797	460020	469698	1.13261	-1.34848	1.28039	1.83844	-1.22003	-1.19489	0	2204022	4928815	1399311	1399784	4423271	3328495	1053051	2444180	1355595	3477620	1148257	1383784	4022967	2122052
Pos_23202	261	3		554	1	3	16.15	[M+H]+	261.11	16.15_261.1											611831	556867	407277	524760	202631	242904	217675	307415	-1.0987	-1.50225	-1.16593	1.19875	1.07424	1.51712	0	682096	797847	479947	487435	526238	446632	559814	694785	283643	497647	415305	432512	532552	597423
Pos_41574	262	3		1076	1	4	27.58	[M+H]+	844.336	27.58_844.3											381621	361994	219647	417644	48393.8	20599.2	30129.2	23986	-1.05422	-1.73743	1.0944	-2.3493	-1.6062	-2.01758	2	375052	632231	325775	193426	364400	521917	217872	343786	259181	2466	387589	229351	361680	409680
Neg_17771	263	3	94	458		2	15.94	[M-H]-	408.043	15.94_408	Glucotropaeolin	C02153	C14H19NO9S2	[M-H]-	408.043	-0.242622	other GLS	2	magma_kegg		337713	345151	267172	360755	84285	61598.6	64455.2	68756.3	1.02202	-1.26403	1.06823	-1.36829	-1.30765	-1.22585	0	386662	278722	137682	547787	287437	275042	313667	504456	341844	343923	378802	4119.69	360480	397042
Neg_29538	264	3		901		3	30.52	[M-H]-	467.159	30.52_467.2											1.71261e+06	971083	932425	1.34064e+06	190824	530778	439042	636875	-1.76361	-1.83673	-1.27746	2.7815	2.30077	3.3375	3	1.48301e+06	1.15059e+06	1.41842e+06	2.79843e+06	370581	1.14937e+06	1.08451e+06	1.27987e+06	1.11946e+06	948467	1.29059e+06	371182	1.36041e+06	1.32254e+06
Pos_58153	265	3		1619	1	5	39.95	[M+H]+	603.262	39.95_603.3											485962	379420	374912	625114	141521	137906	319738	160247	-1.2808	-1.2962	1.28634	-1.02622	2.25929	1.13232	1	544509	479539	451371	468428	281903	388611	516639	330526	437356	445558	223231	393501	565010	675900
Pos_61254	266	3		1742	1	2	45.01	[M+H]+	355.153	45.01_355.2											105762	59433.8	94843.2	84590.2	23103	21063.2	12808.5	16187.2	-1.77949	-1.11512	-1.25028	-1.09684	-1.80372	-1.42723	0	91411	116899	109451	105285	2506	83198	82092	69939	85118	89380	134118	70757	25778	83621
Pos_39574	267	3		1019	1	9	26.24	[M+H]+	208.034	26.24_208											381206	345634	354493	303732	112617	115180	44977.2	83024.5	-1.10292	-1.07536	-1.25508	1.02275	-2.50387	-1.35643	1	467342	217554	443580	396350	247140	277906	423679	433811	596114	235112	227532	359214	153129	457429
Pos_44734	268	3		1177	1	3	29.61	[M+H]+	308.152	29.61_308.2											232493	271054	251130	291172	2351.75	10395.8	4212	2446.25	1.16586	1.08016	1.25239	4.42043	1.79101	1.04018	1	294779	148820	118294	368080	263116	222935	348755	249408	101896	256459	375747	270419	174508	426849
Pos_41790	269	3		1081	1	3	27.76	[M+H]+	276.58	27.76_276.6											68578.2	60440.8	63058.2	58040.2	18632	35773.8	12851.5	17850	-1.13464	-1.08754	-1.18156	1.92002	-1.44979	-1.04381	0	86757	55886	47885	83785	54042	47304	82836	57581	56174	57496	71864	66699	26560	78629
Neg_10689	270	3		244		2	5.38	[M-H]-	449.043	5.38_449											499485	327932	293870	475620	52234.1	22628.3	40399.4	30603.7	-1.52314	-1.69968	-1.05018	-2.30835	-1.29294	-1.70679	1	354436	428043	368031	847432	310570	324192	418239	258729	276625	307821	304188	286846	250075	118738
Neg_32867	271	3		1020		2	34.78	[M-H]-	551.144	34.78_551.1											1.92936e+06	1.59904e+06	1.39002e+06	1.60438e+06	894944	731558	641748	752070	-1.20657	-1.38801	-1.20256	-1.22334	-1.39454	-1.18997	0	1.72858e+06	1.78909e+06	1.50509e+06	2.69468e+06	1.65622e+06	1.79311e+06	1.58838e+06	1.35848e+06	1.59237e+06	1.44442e+06	1.17403e+06	1.34925e+06	1.54776e+06	1.36539e+06
Neg_8135	272	3		158		2	3.3	[M-H]-	363.043	3.3_363											474708	374280	346514	364152	24949	3922.5	4131.58	4347	-1.26832	-1.36996	-1.3036	-6.36048	-6.0386	-5.73935	3	285445	273549	280980	1.05886e+06	419487	530976	329077	217580	411676	337453	264540	372385	280741	115534
Neg_24916	273	3		711		4	24.25	[M-H]-	917.235	24.25_917.2											296545	266338	193430	267695	108786	125195	121350	119984	-1.11341	-1.53308	-1.10777	1.15083	1.11549	1.10293	0	362517	258577	195147	369936	316975	279117	244404	224857	185010	186537	168182	233993	225160	280550
Neg_35412	274	3		1138		3	39.22	[M-H]-	553.16	39.22_553.2											93848.3	86890.6	72609.4	92300.7	15164.6	6213.91	11284.9	9723.53	-1.08007	-1.29251	-1.01677	-2.44042	-1.34379	-1.55957	1	131877	41165.1	68291.1	134060	78645.3	77166.1	143845	47906.1	57923.8	63752.8	56554.9	112206	72394.2	83151.3
Neg_26786	275	3		783		3	26.69	[M-H]-	471.271	26.69_471.3											62956.1	77128.8	73711.7	74695.9	49277.9	37570.2	39920.6	31989.9	1.22512	1.17084	1.18648	-1.31162	-1.2344	-1.54042	0	87787.2	60680.9	67461.7	35894.5	92986.7	83825	81603	50100.5	67361.8	61091.2	69579.6	96814.3	87623.5	55258
Neg_35832	276	3		1161		3	40.32	[M-H]-	509.169	40.32_509.2											255692	242688	246533	268227	166929	113480	111829	97686.6	-1.05358	-1.03715	1.04902	-1.47101	-1.49272	-1.70882	0	336565	265444	272276	148485	246334	253023	239379	232017	240504	253794	209571	282262	242655	263483
Neg_26508	277	3		772		16	26.27	[M-H]-	277.075	26.27_277.1											5.62651e+06	5.7417e+06	5.82046e+06	5.63921e+06	2.90717e+06	2.42122e+06	2.39055e+06	2.04693e+06	1.02047	1.03447	1.00226	-1.2007	-1.21611	-1.42026	0	7.54734e+06	5.15365e+06	5.08154e+06	4.7235e+06	6.2917e+06	5.85373e+06	6.1345e+06	4.68686e+06	5.21495e+06	4.88023e+06	5.02442e+06	8.16224e+06	6.29623e+06	5.51089e+06
Neg_22775	278	3	170	625		23	21.27	[M-H]-	278.107	21.27_278.1	2-acetamido-3-hexylsulfonylpropanoic acid		C11H21NO5S	[M-H]-	278.107	1.08232		2	magma_PubChem		1.23339e+07	1.35342e+07	1.22072e+07	1.20166e+07	7.27932e+06	5.38293e+06	5.45831e+06	4.88281e+06	1.09732	-1.01038	-1.0264	-1.3523	-1.33362	-1.49081	0	1.44227e+07	1.03372e+07	1.15574e+07	1.30184e+07	1.70538e+07	1.36161e+07	1.28957e+07	1.05713e+07	1.27993e+07	1.12526e+07	1.07979e+07	1.39791e+07	1.33224e+07	11316586
Neg_17067	279	3		439		2	15.3	[M-H]-	276.091	15.3_276.1											777615	797427	671646	670464	367140	218359	245688	206893	1.02548	-1.15778	-1.15982	-1.68136	-1.49434	-1.77454	0	999751	590553	681605	838553	940468	952749	696361	600129	747875	594699	622287	721721	721210	598809
Neg_13504	280	3	92	326		5	10.13	[M-H]-	406.03	10.13_406	glucoiberverin	C08412	C11H21NO9S3	[M-H]-	406.031	-0.0911262	aliphatic GLS	2	magma_kegg		7.86783e+06	7.10438e+06	6.38708e+06	1.18265e+07	53366.1	207213	104033	83118.6	-1.10746	-1.23183	1.50315	3.88285	1.94941	1.55752	1	9.79326e+06	6.1139e+06	5.10841e+06	1.04557e+07	8.87102e+06	8.20662e+06	8.80754e+06	2.53234e+06	7.26127e+06	6.6807e+06	2.62918e+06	8.97717e+06	1.59221e+07	11982418
Pos_61830	281	3		1774	1	5	46.36	[M+H]+	353.156	46.36_353.2											412379	469760	439153	548286	185820	191122	174696	185549	1.13915	1.06493	1.32957	1.02853	-1.06368	-1.00146	0	454675	486747	338127	369966	465804	452387	584753	376097	651477	373113	220032	511991	540598	698120
Neg_20082	282	3		542		2	18.57	[M-H]-	463.182	18.57_463.2											131338	107505	108085	123019	75485.9	66154	58668.9	57976	-1.22169	-1.21514	-1.06762	-1.14106	-1.28664	-1.30202	0	118338	123265	134797	148952	111765	106130	111670	100456	129411	103111	94226.7	105590	118455	102627
Pos_5527	283	3		87	1	31	2.58	[M+H]+	196.045	2.58_196											60806188	4.55168e+07	5.14465e+07	6.17068e+07	4.04626e+07	25138032	3.2537e+07	2.61407e+07	-1.33591	-1.18193	1.01481	-1.60962	-1.24359	-1.54788	0	69093123	67366753	46753830	60011046	46371109	46319573	44354456	45021873	62148593	43422663	46033466	54181089	63012712	64776597
Pos_26301	284	3		645	1	6	17.88	[M+H]+	506.237	17.88_506.2											901744	566195	711104	915577	326820	233065	209142	224493	-1.59264	-1.26809	1.01534	-1.40227	-1.56267	-1.45581	0	926480	767764	895306	1017425	619243	284338	729392	631806	902174	648591	554797	738855	854413	852747
Pos_51125	285	3		1380	1	4	33.77	[M+H]+	988.412	33.77_988.4											113281	49577.5	56499.8	119130	4407	5576.25	2419.25	3975	-2.28492	-2.00498	1.05163	1.26532	-1.82164	-1.10868	2	121572	98751	121468	111332	27912	2361	116806	51231	98234	41350	23931	62484	111499	84522
Neg_27176	286	3		798		3	27.37	[M-H]-	363.166	27.37_363.2											136763	78185.7	92759	83225.2	6424.04	5770.17	5707.93	7693.35	-1.7492	-1.47439	-1.64328	-1.11332	-1.12546	1.19759	0	153348	70029.7	137887	185786	55312.8	53276.2	130243	73911	68276.8	91948.3	80977.2	129834	99483	93099.5
Neg_30869	287	3		946		2	32.11	[M-H]-	725.292	32.11_725.3											84273.2	45057	47945.5	36949.9	8857.04	3986.91	3664.88	3778.77	-1.87037	-1.75769	-2.28074	-2.22153	-2.41674	-2.34389	4	93569.6	40061.3	79821.7	123640	50413.8	47847.1	53450.9	28516	42915.2	36310.8	28689.1	83866.8	48874.4	56173.1
Neg_22650	288	3		621		2	21.03	[M-H]-	538.323	21.03_538.3											43009.7	25102.8	25143.3	32439.6	3724.46	4311.76	3958.59	3988.28	-1.71335	-1.71059	-1.32584	1.15769	1.06286	1.07083	0	43155.7	35866.4	42979.9	50036.9	15161.9	30051.5	27703.1	27494.6	30866.3	15491.9	14393.1	39821.8	31216.7	31258.2
Pos_46276	289	3		1229	1	3	30.49	[M+H]+	725.289	30.49_725.3											157695	96153.2	77829.5	109323	16584	4933.25	6650.75	4199	-1.64004	-2.02616	-1.44247	-3.36168	-2.49355	-3.94951	4	147444	122532	152831	207972	37015	136394	110686	100518	114775	108599	36525	51419	98859	111783
Pos_47287	290	3		1259	1	2	31.21	[M+H]+	826.325	31.21_826.3											331785	146908	244459	177241	51022.5	9525.75	28039	22428.2	-2.25846	-1.35722	-1.87194	-5.35627	-1.8197	-2.27492	3	301711	207598	333614	484217	40908	228479	189966	128277	248842	232544	285413	211036	164852	224876
Pos_44979	291	3		1184	1	2	29.76	[M+H]+	488.226	29.76_488.2											227430	168476	160301	154125	65340	41242.2	36156	44205.2	-1.34993	-1.41876	-1.47561	-1.5843	-1.80717	-1.4781	0	208665	183138	248189	269726	114949	203409	227144	128400	206989	150389	130798	153029	124925	267695
Neg_27459	292	3		809		6	27.77	[M-H]-	475.219	27.77_475.2											692675	638854	658684	665017	534051	459386	413496	429640	-1.08425	-1.05161	-1.04159	-1.16253	-1.29155	-1.24302	0	723762	716018	644156	686765	623130	648300	672401	611585	669935	707024	589448	668328	599265	646075
Neg_23128	293	3		639		3	21.87	[M-H]-	668.183	21.87_668.2											135584	101663	137630	109215	66081.9	64058.4	47104.8	49081.3	-1.33366	1.01509	-1.24144	-1.03159	-1.40287	-1.34638	0	158309	102781	126354	154892	89711.2	118667	103498	94776.7	159665	152222	117182	121452	87893.4	119557
Pos_30841	294	3		767	1	2	20.39	[M+H]+	536.269	20.39_536.3											532464	557732	469388	409498	30346	98321.2	28907.8	28049.5	1.04746	-1.13438	-1.30028	3.24001	-1.04975	-1.08187	1	605922	396441	546512	580980	463662	877275	435587	454406	378053	679217	581911	238373	383123	542248
Pos_46902	295	3		1245	1	5	30.92	[M+H]+	363.655	30.92_363.7											334806	338049	283876	311568	54339.8	25953.2	39748.8	38048.8	1.00969	-1.17941	-1.07458	-2.09376	-1.36708	-1.42816	1	313952	388186	334292	302794	398264	489802	221463	242667	300058	350054	255468	229926	269732	342471
Pos_41887	296	3		1085	0.958025	4	27.86	[M+H]+	319.138	27.86_319.1											69830	77686.2	46034.2	51890.5	5508.25	2466	2549.5	2585.25	1.11251	-1.51691	-1.34572	-2.23368	-2.16052	-2.13065	3	56664	78975	70191	73490	101329	124458	36462	48496	44053	97766	2673	39645	54079	53161
Pos_35945	297	3		920	0.999621	2	23.99	[M+H]+	241.577	23.99_241.6											61813.5	59423.2	66562	88615.8	6583	14045.8	9863.5	13233.8	-1.04022	1.07682	1.4336	2.13364	1.49833	2.01029	2	78334	86276	44636	38008	61403	50685	67954	57651	42074	71921	94215	58038	69578	92384
Neg_12126	298	3		283		2	7.53	[M-H]-	422.025	7.53_422											367165	347905	311038	458385	5821.72	13503.6	10757.7	11058.8	-1.05536	-1.18045	1.24845	2.31952	1.84786	1.89958	1	508393	376173	454403	129690	254745	273661	527928	335288	232164	247228	358242	406515	530510	485725
Neg_25622	299	3		740		7	25.3	[M-H]-	499.149	25.3_499.1											514442	373878	438958	682026	3526.71	3836.54	3574.44	4708.72	-1.37596	-1.17196	1.32576	1.08785	1.01353	1.33516	0	588190	495374	563121	411086	447686	419258	366796	261771	449686	384294	424250	497602	594011	782234
Neg_24765	300	3	93	704		7	23.98	[M-H]-	422.059	23.98_422.1	Gluconasturtiin	C08417	C15H21NO9S2	[M-H]-	422.059	0.0924042	other glucosinolate	2	magma_kegg		9.16486e+06	6.58135e+06	7.08023e+06	7.48195e+06	1.58207e+06	2.68316e+06	2.65078e+06	2.73522e+06	-1.39255	-1.29443	-1.22493	1.69598	1.67551	1.72888	0	1.07076e+07	9.34639e+06	9.89141e+06	6.71404e+06	4.60009e+06	7.80717e+06	6.10558e+06	7.81257e+06	6.98149e+06	9.97536e+06	4.66561e+06	6.69847e+06	7.15765e+06	8.02212e+06
Pos_54023	301	3		1476	1	3	35.95	[M+H]+	398.09	35.95_398.1											378499	373148	259792	358384	26161.2	45488	39044	30615.8	-1.01434	-1.45693	-1.05613	1.73875	1.49244	1.17027	0	376089	309738	319496	508674	544801	204469	385593	357728	213633	349984	208477	267074	314613	439284
Pos_25216	302	3		614	1	4	17.28	[M+H]+	429.076	17.28_429.1											206863	181049	132880	180114	4181.25	7800.25	6156.5	5417.25	-1.14258	-1.55677	-1.14851	1.86553	1.47241	1.29561	0	207694	204499	191834	223426	309029	167355	42840	204971	141128	155689	95091	139612	192937	93922
Neg_23208	303	3		645		2	22.04	[M-H]-	379.034	22.04_379											186699	176819	159147	172122	103256	71061.4	62843.1	75828.7	-1.05588	-1.17313	-1.08469	-1.45305	-1.64307	-1.36169	0	169817	156063	154711	266207	164452	177944	172549	192332	123604	158214	143314	211456	178543	154576
Pos_43544	304	3		1139	1	2	28.94	[M+H]+	586.285	28.94_586.3											174334	194748	190179	179854	72078.8	66938.8	49056.8	39172	1.1171	1.09089	1.03166	-1.07679	-1.46929	-1.84006	0	179927	210118	168892	138397	174077	192282	155485	257148	194228	170354	187518	208616	207913	210452
Pos_35596	305	3		909	1	4	23.72	[M+H]+	359.169	23.72_359.2											136218	135990	138084	151769	47392	34778.5	31892.2	33916	-1.00168	1.01369	1.11416	-1.36268	-1.486	-1.39733	0	144981	151502	118932	129457	143856	114159	114931	171012	125414	164762	124770	137388	142232	150946
Pos_4411	306	3		59	1	3	2.15	[M+H]+	658.196	2.15_658.2											490128	561190	416480	615062	2482.75	2439	2480.5	2625	1.14499	-1.17684	1.2549	-1.01794	-1.00091	1.0573	0	652850	419965	422588	465109	543328	565685	469602	666147	361586	499656	411424	393253	534737	732123
Neg_25694	307	3		744		5	25.42	[M-H]-	443.064	25.42_443.1											2.6407e+06	3.24931e+06	3.15611e+06	3.63039e+06	151671	101790	99184.5	77923.7	1.23047	1.19518	1.37478	-1.49004	-1.52918	-1.9464	0	3.59723e+06	1.892e+06	2.17137e+06	2.90223e+06	4.13358e+06	2.30083e+06	3.68811e+06	2.87472e+06	3.58472e+06	4.22354e+06	2.20675e+06	2.60944e+06	4.07146e+06	3.94472e+06
Pos_6303	308	3	17	106	1	28	2.96	[M+H]+	263.142	2.96_263.1	Methionyl-Isoleucine		C11H22N2O3S	[M+H]+	263.142	-2.18235	dipeptides	2	magma_HMDB		324594586	197250460	2.07144e+08	1.96905e+08	1.03137e+07	7806173	7.93237e+06	8.521e+06	-1.6456	-1.567	-1.64848	-1.32122	-1.3002	-1.21039	0	340256817	310425563	280448390	367247574	183096846	201581081	243634453	160689460	171799612	212258028	223494317	221024640	90239812	267600292
Pos_36088	309	3		924	1	4	24.08	[M+H]+	902.342	24.08_902.3											421583	396053	362792	417954	107539	76739.5	73639.8	57572.5	-1.06446	-1.16205	-1.00868	-1.40135	-1.46034	-1.86788	0	432642	364707	435996	452986	367464	486486	377853	352408	411292	217186	464512	358177	278339	455698
Neg_26157	310	3		756		4	25.84	[M-H]-	317.125	25.84_317.1											711821	642231	618888	745050	293951	239160	206204	250926	-1.10836	-1.15016	1.04668	-1.2291	-1.42554	-1.17147	0	715167	638286	603216	890616	634479	592583	599692	742172	625568	706171	509656	634158	801628	712542
Neg_24063	311	3		677		3	23.18	[M-H]-	315.109	23.18_315.1											205899	214213	207602	219818	76827.1	55959.2	55411.2	58676.6	1.04038	1.00827	1.0676	-1.37291	-1.38649	-1.30933	0	217378	189230	166856	250131	186734	201338	248732	220048	231391	218060	165283	215674	241193	192998
Neg_36804	312	3		1216		2	44.15	[M-H]-	289.111	44.15_289.1											132496	121734	119473	129729	57907.2	32567.1	36610.8	38622.1	-1.0884	-1.109	-1.02133	-1.77809	-1.5817	-1.49933	0	142874	123433	106701	156975	123977	138130	122880	101950	137817	135179	97226.9	107669	148479	113767
Neg_17355	313	3		447		3	15.61	[M-H]-	451.125	15.61_451.1											172628	146204	136947	152349	27650	48971.8	30568.4	20326.9	-1.18073	-1.26054	-1.13311	1.77113	1.10555	-1.36027	0	202389	141136	139364	207621	177623	153317	113801	140074	166262	143233	108864	129431	164873	145548
Neg_26605	314	3		775		12	26.36	[M-H]-	548.214	26.36_548.2											1.13954e+06	1.0063e+06	901468	978380	290595	225548	227668	225412	-1.13241	-1.2641	-1.16472	-1.28839	-1.2764	-1.28917	0	1.23446e+06	951323	1.00354e+06	1.36885e+06	1.26376e+06	1.08344e+06	664564	1.01345e+06	651860	1.08934e+06	847329	1.01734e+06	1.07824e+06	849263
Pos_49583	315	3		1328	1	3	32.7	[M+H]+	473.2	32.7_473.2											395473	362685	330190	402795	220427	143631	152269	150740	-1.0904	-1.19772	1.01851	-1.53467	-1.44762	-1.4623	0	398204	463583	326702	393404	306528	360003	387085	397123	386197	291378	326693	316491	371771	409793
Pos_21993	316	3		516	1	2	15.28	[M+H]+	278.105	15.28_278.1											3.09983e+06	2.80855e+06	2434574	2.58115e+06	1.45395e+06	889251	820613	924666	-1.10371	-1.27326	-1.20095	-1.63502	-1.77178	-1.5724	0	2826610	3861606	2910116	2801003	2935795	2834283	2597645	2866478	2655691	2263444	2130106	2689055	2202708	2379559
Pos_40277	317	3		1039	0.974697	4	26.71	[M+H]+	306.137	26.71_306.1											1.4322e+06	1205478	1.20656e+06	1.27017e+06	725992	523377	531160	436885	-1.18808	-1.18701	-1.12757	-1.38713	-1.3668	-1.66175	0	1333968	1644291	1314840	1435704	1242604	1248083	910518	1420707	1546578	1148179	941160	1190325	1221875	1245307
Pos_32044	318	3		802	1	14	21.26	[M+H]+	280.121	21.26_280.1											4.7012e+07	4.81458e+07	4.27476e+07	45781348	2.56951e+07	1.81064e+07	18969125	1.81254e+07	1.02412	-1.09976	-1.02688	-1.41912	-1.35457	-1.41763	0	46251806	53738271	43134589	44923481	47122652	50834576	41886249	52739760	49912292	40542194	37012971	43522848	41975324	50593183
Pos_48879	319	3		1307	1	7	32.17	[M+H]+	363.655	32.17_363.7											2.35027e+06	1.7124e+06	1.56261e+06	1.64052e+06	402310	157187	245133	190206	-1.3725	-1.50406	-1.43263	-2.55943	-1.64119	-2.11513	2	2046074	2589545	2246558	2518890	1715625	1906443	1423546	1803996	1945172	1361793	1232965	1710511	1687684	1651235
Pos_57552	320	3		1595	1	5	39.23	[M+H]+	354.65	39.23_354.7											810778	737810	696617	766366	123074	67258.5	82385.5	69000	-1.0989	-1.16388	-1.05795	-1.82987	-1.49389	-1.78369	0	713350	1006418	719409	803933	722685	846608	588481	793468	823868	646972	637397	678230	663181	888434
Pos_43323	321	3		1134	1	4	28.77	[M+H]+	362.648	28.77_362.6											619140	496146	487846	526974	96349.8	46751.8	68039	51488.8	-1.2479	-1.26913	-1.1749	-2.06088	-1.4161	-1.87128	1	558739	736664	547651	633506	553411	466854	398314	566006	711598	405631	349621	484534	486182	526510
Neg_33510	322	3		1043		3	35.67	[M-H]-	745.272	35.67_745.3											81181.4	69016.1	61687.7	82763.7	24211.8	20078.6	23066.8	19109	-1.17627	-1.31601	1.01949	-1.20585	-1.04964	-1.26704	0	83331.5	84759.3	81795	74839.9	59858.6	58839.2	84199.4	73167.3	52517.8	64641.4	62615.1	66976.3	81564.2	68779.9
Neg_10346	323	3		234		2	4.96	[M-H]-	360.043	4.96_360											103432	64577.8	70799.9	77902.5	16665.4	10103.1	16138.1	15613.4	-1.60166	-1.4609	-1.32771	-1.64953	-1.03267	-1.06737	0	88990.4	106393	117918	100426	44981	53694.1	78579.3	81057	57697.5	84015.6	74483.6	67002.8	77854.7	65893.4
Neg_36018	324	3		1174		3	40.94	[M-H]-	457.208	40.94_457.2											185966	180066	180848	181236	32971.2	8564.62	22377.3	19681.1	-1.03277	-1.0283	-1.0261	-3.8497	-1.47342	-1.67527	1	172182	171305	176976	223402	156941	157649	207287	198387	155630	160826	174068	232868	181693	198527
Pos_40413	325	3		1041	1	9	26.81	[M+H]+	644.232	26.81_644.2											437070	358603	385542	380705	78163.2	38520	25832.5	42096	-1.21881	-1.13365	-1.14805	-2.02916	-3.02577	-1.85679	2	375479	447076	429145	496581	331246	428769	372963	301434	322960	407361	528257	283589	412155	372218
Pos_38937	326	3		998	1	4	25.82	[M+H]+	319.138	25.82_319.1											176312	147441	136546	165167	57120.2	39086.5	35156.8	41840.5	-1.19581	-1.29123	-1.06748	-1.46138	-1.62473	-1.36519	0	185986	159815	176066	183382	146828	145630	155736	141571	137603	179675	113410	115496	133690	179634
Pos_41251	327	3		1068	1	8	27.42	[M+H]+	428.205	27.42_428.2											1012231	816969	853468	869156	131432	104528	98316	107247	-1.23901	-1.18602	-1.16461	-1.25738	-1.33683	-1.22551	0	1064123	972209	907070	1105522	957112	869843	774764	666157	927187	815246	855189	816251	771766	867704
Pos_5215	328	3		77	1	10	2.36	[M+H]+	132.048	2.36_132											1.10768e+08	7.75341e+07	81996568	87713388	2.62038e+06	428528	634762	786288	-1.42864	-1.35089	-1.26284	-6.11484	-4.12814	-3.3326	3	116498039	113236115	96973499	116365902	75817219	84119518	84157319	66042387	66735093	84421306	91266108	85563765	60021277	100113025
Pos_7462	329	3	53	136	1	3	3.31	[M+H]+	246.17	3.31_246.2	Isovalerylcarnitine	C20826	C12H23NO4	[M+H]+	246.17	-0.406223	carnitines	2	magma_KEGG		1.99011e+06	1.29174e+06	1.47048e+06	1.68782e+06	369367	339610	252995	312359	-1.54065	-1.35338	-1.1791	-1.08762	-1.45998	-1.18251	0	1966941	2037912	1907842	2047742	1350331	1086097	1396811	1333703	1545372	1341653	1535248	1459640	1493037	1974507
Pos_45681	330	3		1206	1	7	30.14	[M+H]+	684.3	30.14_684.3											1.66725e+06	1310952	1.31785e+06	1442237	495482	290222	332546	383850	-1.27179	-1.26513	-1.15602	-1.70725	-1.48997	-1.29082	0	1733089	1603085	1627956	1704877	1238865	1263659	1395938	1345346	1374476	1154374	1306863	1435668	1143993	1623886
Pos_57800	331	3		1608	1	5	39.67	[M+H]+	193.158	39.67_193.2											510776	501362	481936	511867	97506	69755	66006.5	75972.8	-1.01878	-1.05984	1.00214	-1.39784	-1.47722	-1.28343	0	542042	537086	488135	475841	476256	491365	547870	489958	508859	459347	482432	477107	523890	499865
Pos_57631	332	3		1599	1	8	39.37	[M+H]+	338.162	39.37_338.2											2.47922e+06	1.89795e+06	2.00585e+06	2.15354e+06	49497	26882.2	14747.8	10799.8	-1.30626	-1.23599	-1.15123	-1.84125	-3.35624	-4.58316	2	2225438	2646092	2756337	2289007	1557641	1749458	2461878	1822842	2228144	1793662	2165824	1835785	2176463	2495045
Pos_31722	333	3		791	1	2	20.99	[M+H]+	650.279	20.99_650.3											975071	777318	728346	851830	96391.2	86138.8	64786.8	80923.2	-1.2544	-1.33875	-1.14468	-1.11902	-1.48782	-1.19114	0	864896	983966	972414	1079008	649800	803094	1014529	641850	899620	561874	643089	808803	745533	912902
Pos_44841	334	3		1180	1	26	29.66	[M+H]+	324.147	29.66_324.1											17158857	1.07664e+07	1.07368e+07	1.58562e+07	394126	338299	344602	320468	-1.59374	-1.59814	-1.08215	-1.16502	-1.14371	-1.22984	0	14448013	17933943	16022935	20230537	8377065	9703495	14211099	10773976	12248558	9844893	10815906	10037665	16679553	15781645
Pos_43975	335	3		1151	1	2	29.15	[M+H]+	467.157	29.15_467.2											462530	377164	364626	450912	187514	182686	147644	173146	-1.22634	-1.26851	-1.02577	-1.02643	-1.27004	-1.08298	0	441801	462147	445203	500971	379886	358076	371997	398699	406092	335306	357595	359510	419994	374166
Pos_15569	336	3		336	1	7	10.07	[M+H]+	312.093	10.07_312.1											1.38885e+06	1346603	1.38632e+06	1.36131e+06	2547.75	11839	2455.5	2450.25	-1.03137	-1.00182	-1.02023	4.64685	-1.03757	-1.03979	1	1072635	1053048	2221778	1207936	1251270	1176542	1784137	1174463	1817964	1083235	1215269	1428817	1400533	985703
Neg_26864	337	3		787		3	26.84	[M-H]-	309.102	26.84_309.1											126134	112210	112920	122281	13251.1	16382.3	7099.95	14468.4	-1.1241	-1.11702	-1.03151	1.23629	-1.86637	1.09186	0	63253.4	151627	140114	149543	90098.8	92876.4	105695	160168	102477	109875	114802	124527	87434.3	102476
Pos_37768	338	4		967	1	17	25.13	[M+H]+	369.12	25.13_369.1											7.64415e+06	4.85122e+06	6753159	7.74102e+06	9.18318e+06	1.08851e+07	7207150	6794122	-1.57572	-1.13194	1.01267	1.18533	-1.27418	-1.35164	0	6767601	7315974	10164275	6328768	4218058	5977564	4011225	5198032	9050632	6680729	4669594	6611681	11096644	3308601
Pos_47801	339	4		1273	1	12	31.54	[M+H]+	603.203	31.54_603.2											1.37146e+06	1.0985e+06	1.10158e+06	1.47443e+06	1.38541e+06	2.63931e+06	1535760	856414	-1.24848	-1.245	1.07508	1.90508	1.10852	-1.61769	0	1106911	1151847	1737021	1490071	1258879	1050020	1050482	1034634	1277841	943341	1053902	1131234	1575736	848386
Pos_45347	340	4		1198	1	6	29.95	[M+H]+	353.084	29.95_353.1											647244	275124	313315	453780	518540	762942	470814	318262	-2.35255	-2.06579	-1.42634	1.47133	-1.10137	-1.62929	2	428024	524349	828482	808122	233873	300409	262578	303637	379917	307272	252543	313529	587384	230675
Pos_7745	341	4		145	1	3	3.5	[M+H]+	429.132	3.5_429.1											1.06223e+06	680670	796468	890216	933415	987790	823700	928723	-1.56056	-1.33367	-1.19323	1.05825	-1.1332	-1.00505	0	1114628	1035028	995679	1103578	606959	728410	707431	679880	771017	814492	743572	856791	992628	776524
Neg_29128	342	4		882		5	29.98	[M-H]-	351.069	29.98_351.1											321061	104958	171140	175193	237356	369270	208582	137531	-3.05894	-1.87601	-1.83262	1.55576	-1.13795	-1.72585	1	228209	306183	449388	300464	152698	98377.3	77408.3	91348.8	187830	168291	185126	143314	191695	209718
Neg_32844	343	4		1019		4	34.73	[M-H]-	665.209	34.73_665.2											56176.2	16227.4	22498	35039.5	46755.6	74847.2	55595	18843.8	-3.4618	-2.49694	-1.60322	1.60082	1.18905	-2.48122	3	37856.8	57307.1	72336.4	57204.4	18272.9	20732.1	12469.1	13435.5	27285.2	22278.4	16409.9	24018.4	46435.1	33751.9
Neg_31858	344	4		982		11	33.36	[M-H]-	447.064	33.36_447.1											7.13861e+06	2.81033e+06	4.81007e+06	4.59884e+06	6.4432e+06	5.52208e+06	3.90993e+06	3.87515e+06	-2.54013	-1.4841	-1.55226	-1.16681	-1.6479	-1.6627	1	5.74154e+06	8.1218e+06	8.01951e+06	6.67158e+06	3.3278e+06	3.1962e+06	2.17882e+06	2.53851e+06	4.94856e+06	3.85651e+06	5.13778e+06	5.29741e+06	3.67019e+06	5.92302e+06
Neg_26412	345	4		768		6	26.18	[M-H]-	361.063	26.18_361.1											2.83511e+06	1.58564e+06	2.15893e+06	2.42357e+06	2.32391e+06	2.32247e+06	1.66795e+06	1.57046e+06	-1.78799	-1.3132	-1.16981	-1.00062	-1.39327	-1.47977	0	2.69969e+06	3.30321e+06	2.88413e+06	2.4534e+06	1.67401e+06	1.9698e+06	1.31458e+06	1.38417e+06	2.45732e+06	1.95173e+06	1.95038e+06	2.2763e+06	2.1126e+06	2.50652e+06
Neg_25447	346	4		733		18	25.12	[M-H]-	369.123	25.12_369.1											5.49753e+06	3.19952e+06	4.85165e+06	5.52713e+06	6.23056e+06	7.64597e+06	4.7834e+06	4.44184e+06	-1.71823	-1.13313	1.00538	1.22717	-1.30254	-1.4027	0	5.38449e+06	5.24901e+06	7.0871e+06	4.26952e+06	3.95329e+06	3.53379e+06	2.70184e+06	2.60917e+06	5.23758e+06	3.75413e+06	4.50211e+06	5.91276e+06	4.75807e+06	7.59499e+06
Neg_35837	347	4		1162		5	40.34	[M-H]-	367.046	40.34_367											159321	21952.5	64680.6	163142	185505	307030	128222	115431	-7.25756	-2.4632	1.02398	1.6551	-1.44675	-1.60707	2	103987	130614	235999	166686	3102.32	38055.9	21721	24930.8	67171.7	79808	93262.1	18480.6	36979.1	144326
Neg_36692	348	4		1211		2	43.35	[M-H]-	334.133	43.35_334.1											91932.1	115037	79643.2	84965.9	112393	110986	87844.7	92286.2	1.25133	-1.1543	-1.08199	-1.01268	-1.27945	-1.21788	0	78589.4	83454.5	91998.5	113686	89463.3	119960	126880	123845	85537.4	87316	68830.6	76888.7	92656.6	67473.3
Pos_50678	349	4		1364	1	7	33.46	[M+H]+	866.368	33.46_866.4											206406	184395	176214	143689	258458	346586	269028	178416	-1.11937	-1.17134	-1.43648	1.34097	1.04089	-1.44863	0	291223	179952	213537	140913	286193	167403	157081	126903	90563	131231	338658	144406	74089	203676
Neg_26174	350	4		758		2	25.86	[M-H]-	319.129	25.86_319.1											24340.2	39027.1	27611.7	46223	41270	40433.4	37959.2	50554.6	1.6034	1.13441	1.89904	-1.02069	-1.08722	1.22497	0	33351.5	38461.4	4288.57	21259.3	35715.9	31528.5	39157.1	49706.9	23527.1	33690.6	28184	25045.1	40644.9	42084.5
Neg_32015	351	4		990		13	33.64	[M-H]-	333.146	33.64_333.1	3'-N'-Acetylfusarochromanone		C17H22N2O5	[M-H]-	333.146	0.285689	2,2-dimethyl-1-benzopyrans	2	magma_HMDB		79860.7	157071	78692.1	145850	208488	191358	184518	269126	1.96682	-1.01485	1.82631	-1.08952	-1.12991	1.29085	0	79150.8	111920	65343	63029	149467	136889	130195	211734	68742	95667.8	89338.4	61020.2	111506	138845
Neg_29395	352	4		896		11	30.36	[M-H]-	333.145	30.36_333.1											109405	236893	120027	216654	281144	274920	253791	386286	2.16529	1.0971	1.98031	-1.02264	-1.10778	1.37398	1	105625	143765	97281.7	90946.5	216034	212973	191676	326889	95272.8	135663	148305	100870	172252	209986
Neg_35318	353	4		1132		3	39.01	[M-H]-	459.027	39.01_459											116485	45523.6	82983.1	180350	540634	1.30743e+06	657906	1.5037e+06	-2.55878	-1.40372	1.54826	2.41833	1.21692	2.78136	3	217173	3298.37	242109	3360.47	4438.91	169974	3891.89	3789.12	152210	172441	3588.79	3692.09	246174	3429.76
Neg_19779	354	4		532		3	18.24	[M-H]-	447.054	18.24_447.1											76926.9	373324	3931.34	3998.07	1.58976e+06	1.54365e+06	1.36675e+06	3.82785e+06	4.85297	-19.5676	-19.241	-1.02987	-1.16317	2.40781	4	128832	3619.18	3890.61	171366	4402.63	4618.28	3742.76	1.48053e+06	3840.69	4160.35	3953.38	3770.95	3789.75	4137.94
Neg_32283	355	4		1000		3	34.09	[M-H]-	258.002	34.09_258											72327.2	214579	239003	193270	235107	603290	446303	650115	2.96678	3.30447	2.67217	2.56602	1.8983	2.76518	5	53852.2	13984.3	194185	27287.6	141956	244287	55621.9	416450	4944.1	281663	343738	325668	105773	81870
Pos_17886	356	4		399	1	2	11.78	[M+H]+	317.186	11.78_317.2											62381.2	62088.5	31158	79167.2	633757	314247	412886	1.18709e+06	-1.00472	-2.00209	1.26909	-2.01675	-1.53494	1.8731	2	99829	2641	72923	74132	2480	2696	66721	176457	67111	2306	2576	52639	2361	60782
Pos_26703	357	4		661	1	4	18.16	[M+H]+	130.065	18.16_130.1											41590.5	132185	75970.5	97471	68740.2	354222	320975	1.12541e+06	3.17824	1.82663	2.34359	5.15305	4.66939	16.372	5	17228	2545	143229	3360	163481	2717	308850	53691	105134	2629	2325	193794	152831	28889
Pos_16012	358	4		348	1	3	10.43	[M+H]+	485.118	10.43_485.1											741428	435091	619019	398875	1164874	1.80352e+06	917783	1171582	-1.70408	-1.19775	-1.8588	1.54825	-1.26923	1.00576	0	708028	776084	483597	998004	298252	407166	744451	290495	732195	2514	1098774	642594	129828	716158
Pos_19954	359	4		458	1	2	13.57	[M+H]+	336.07	13.57_336.1											227472	133988	99919	88025	224722	163063	154523	177277	-1.69771	-2.27657	-2.58418	-1.37813	-1.45429	-1.26763	2	260908	243350	190324	215307	63141	122959	211226	138624	121256	124391	2664	151365	42238	125279
Pos_10753	360	4		226	1	3	5.82	[M+H]+	179.085	5.82_179.1											449319	268010	243160	223161	743118	420104	547126	679313	-1.6765	-1.84784	-2.01343	-1.76889	-1.35822	-1.09393	1	500409	471005	397121	428742	147598	121449	493367	309628	194040	68659	273268	436672	19706	366000
Pos_14144	361	4		307	1	5	9.06	[M+H]+	160.079	9.06_160.1											2.52299e+06	1.73159e+06	1.39223e+06	1.31922e+06	5.32924e+06	2.92917e+06	3.40394e+06	3.67102e+06	-1.45704	-1.81219	-1.91249	-1.81937	-1.56561	-1.4517	0	2705546	2306240	2087919	2992270	1214499	1478765	2781086	1452020	1135017	1416145	1302045	1715723	2360	2099926
Pos_8313	362	4		165	1	51	3.91	[M+H]+	146.063	3.91_146.1											6.28081e+08	4.13385e+08	4.1052e+08	3.78112e+08	8.22923e+08	555740614	6.00706e+08	634389694	-1.51936	-1.52996	-1.6611	-1.48077	-1.36993	-1.29719	0	691803855	642761927	486291072	691466580	356200158	410774932	534362984	352200797	336508888	412621428	424047959	468902758	152788433	546419034
Pos_20482	363	4		472	1	7	14.02	[M+H]+	352.149	14.02_352.1											379195	134153	119766	319670	521616	270932	242368	360886	-2.82659	-3.16612	-1.18621	-1.92526	-2.15216	-1.44538	3	342467	417778	314863	441673	2665	2545	300153	231248	255180	2258	2589	219039	275830	281923
Pos_57836	364	4		1609	1	5	39.7	[M+H]+	615.167	39.7_615.2											154640	104034	94466.8	180794	308086	176467	209628	174522	-1.48643	-1.63698	1.16913	-1.74585	-1.46968	-1.76532	0	113206	93690	138814	272851	61756	64132	175195	115055	217388	2740	2464	155275	136750	221018
Pos_40744	365	4		1053	1	2	27.07	[M+H]+	558.254	27.07_558.3											298552	228715	184614	291758	434344	368127	343476	329653	-1.30534	-1.61717	-1.02329	-1.17988	-1.26455	-1.31758	0	280620	315194	257613	340782	310204	200353	137301	267003	235321	242069	26985	234082	234068	246511
Pos_42538	366	4		1106	1	10	28.24	[M+H]+	817.217	28.24_817.2											168558	86730	35889.2	97219	182056	187694	144153	134145	-1.94347	-4.6966	-1.73379	1.03097	-1.26293	-1.35716	1	125430	198998	122573	227229	177654	2354	85687	81225	92733	2532	2656	45636	97908	73956
Pos_43689	367	4		1143	1	11	29.04	[M+H]+	429.175	29.04_429.2											672365	433342	351363	435091	917084	737927	637403	540917	-1.55158	-1.91359	-1.54534	-1.24278	-1.43878	-1.69542	0	744426	632676	683098	629261	302984	375626	532247	522513	527476	343507	130111	404358	682797	340495
Neg_36274	368	4		1189		2	41.6	[M-H]-	421.165	41.6_421.2											11309.3	5170.09	8166.53	8821.56	21728.5	13782.1	17002.1	10256.9	-2.18745	-1.38483	-1.28201	-1.57658	-1.27799	-2.11842	2	12228.6	12984.2	9865.08	10159.3	4674.25	4770.5	3284.21	7951.4	8130.44	7623.87	7912.59	8999.24	9068.92	4420.04
Pos_59719	369	4		1681	1	2	41.86	[M+H]+	332.136	41.86_332.1											12519.8	18070.5	6838.25	2512.25	41633.8	5261.25	4293	13626.2	1.44336	-1.83084	-4.98348	-7.91328	-9.69805	-3.05541	4	9870	12749	2377	25083	35900	31432	2696	2254	2546	2649	19905	2253	2320	2726
Pos_42230	370	4		1098	1	17	28.09	[M+H]+	231.049	28.09_231											1945102	979644	1856674	1.48911e+06	2.25198e+06	1.80344e+06	1.30577e+06	1.76188e+06	-1.98552	-1.04763	-1.30622	-1.24871	-1.72463	-1.27817	0	1746404	1973355	2108521	1952128	902503	1035631	1139629	840813	2048378	1507187	2111433	1759698	1768831	1039887
Neg_9235	371	4	172	197		2	3.87	[M-H]-	276.988	3.87_277	2-C-Methyl-D-erythritol 2,4-cyclodiphosphate	C11453	C5H12O9P2	[M-H]-	276.988	-0.296041		2	magma_kegg	Terpenoid backbone biosynthesis	462394	250391	407414	395989	700990	441169	374753	323053	-1.84669	-1.13495	-1.16769	-1.58894	-1.87054	-2.16989	1	403549	421661	517789	506575	371959	339552	231589	58463.1	327969	459675	401577	440436	379113	297951
Neg_34363	372	4		1085		4	37.42	[M-H]-	631.261	37.42_631.3											564804	414297	400066	378524	904516	650268	439984	648482	-1.36328	-1.41178	-1.49212	-1.39099	-2.05579	-1.39482	1	558147	501370	552636	647062	420522	483657	461195	291816	335275	506497	406999	351491	408436	353416
Neg_36008	373	4		1173		2	40.9	[M-H]-	717.261	40.9_717.3											105096	62008.6	74326.2	71920	132378	94449.1	66691.4	88531.2	-1.69487	-1.41399	-1.4613	-1.40158	-1.98493	-1.49527	0	97925.9	84864.5	103800	133795	75712.6	72087.2	61168.6	39066.2	64594.5	91333.7	76998.7	64377.8	64109.2	66881
Pos_29498	374	4		733	1	7	19.66	[M+H]+	340.16	19.66_340.2											125466	115511	145644	118116	338792	187858	195169	289139	-1.08619	1.16082	-1.06223	-1.80345	-1.73589	-1.17173	0	143535	92170	147046	119114	85877	95907	145379	134880	187750	45547	208805	140474	74069	142808
Pos_55133	375	4		1515	1	2	36.97	[M+H]+	709.208	36.97_709.2											5149.25	2416.5	2492	2523	39929	8154.5	10180.2	20486.2	-2.13087	-2.06631	-2.04092	-4.89656	-3.9222	-1.94906	5	2462	2351	13322	2462	2358	2490	2277	2541	2716	2332	2634	2286	2620	2528
Pos_36881	376	4		945	1	2	24.59	[M+H]+	285.055	24.59_285.1											16429.5	16258	24436.2	13685.2	111362	32044.2	31824	62637	-1.01055	1.48734	-1.20053	-3.47525	-3.4993	-1.77789	2	2493	21498	39199	2528	19927	2638	28341	14126	52989	2709	2399	39648	25454	9115
Neg_32371	377	4	156	1003		3	34.23	[M-H]-	363.076	34.23_363.1	Sulfometuron methyl	C10955	C15H16N4O5S	[M-H]-	363.077	-3.47585	sulfonylurea	2	magma_kegg	a herbicide. It functions via the inhibitition of acetolactate synthase enzyme, which catalyses the first step in biosynthesis of the branched-chain amino acids valine, leucine and isoleucine.	1.15207e+06	381749	451491	343950	1.92565e+06	295293	592909	1.28221e+06	-3.01787	-2.5517	-3.34952	-6.52116	-3.24781	-1.50182	5	1.07343e+06	557662	1.35516e+06	1.62203e+06	4091.91	4995	488616	1.02929e+06	4654.95	3418.13	1.28903e+06	508861	4240.68	204181
Pos_61357	378	4		1747	1	21	45.18	[M+H]+	404.157	45.18_404.2											39297.2	38170	17913.2	31009.2	183428	73706.5	47469	61672.2	-1.02953	-2.19375	-1.26728	-2.48862	-3.86416	-2.97423	4	58236	39927	56618	2408	2409	2471	49027	98773	47591	2634	2699	18729	75296	2429
Pos_33016	379	4		833	1	6	21.99	[M+H]+	305.123	21.99_305.1											523346	475508	592950	642640	1.17691e+06	722192	559748	840129	-1.1006	1.133	1.22794	-1.62963	-2.10257	-1.40087	1	461176	521500	605456	505251	407217	434838	553891	506086	665052	524340	608887	573522	545277	522112
Pos_33236	380	4		839	0.993218	7	22.13	[M+H]+	324.18	22.13_324.2											349029	243952	359999	429843	756532	474736	424525	551220	-1.43073	1.03143	1.23154	-1.59358	-1.78206	-1.37247	0	327014	408536	316063	344502	205163	42092	369420	359133	438139	247058	393721	361079	339446	346679
Pos_52942	381	4		1442	1	5	35.13	[M+H]+	470.663	35.13_470.7											19400	2438.5	2513	2542.25	75430	2587	11871.5	11603.5	-7.95571	-7.71986	-7.63104	-29.1573	-6.35387	-6.50062	6	19334	19457	36094	2715	2542	2428	2257	2527	2301	2534	2494	2723	2715	2563
Pos_56635	382	4		1567	1	4	38.43	[M+H]+	821.285	38.43_821.3											2570	2453.75	2562	2495	48826.2	9799.25	5681.5	23211.2	-1.04738	-1.00312	-1.03006	-4.98265	-8.5939	-2.10356	3	2561	2606	2469	2644	2534	2255	2677	2349	2563	2697	2733	2255	2280	2290
Pos_58917	383	4		1652	1	9	40.96	[M+H]+	617.259	40.96_617.3											2502.25	2471.5	6481.75	11282.2	116437	14902.2	18362.2	37050.2	-1.01244	2.59037	4.50884	-7.81338	-6.34111	-3.14268	5	2363	2360	2557	2729	2382	2390	2718	2396	18497	2327	2672	2431	38030	2590
Pos_60527	384	4		1710	1	28	43.25	[M+H]+	633.281	43.25_633.3											46079.5	6026.5	9511.75	12359	243772	19692	28373.8	62087.8	-7.64615	-4.84448	-3.72842	-12.3793	-8.59148	-3.92626	6	148987	30095	2631	2605	12401	6738	2398	2569	2527	24783	8181	2556	11502	2323
Pos_29018	385	4		717	1	2	19.43	[M+H]+	321.144	19.43_321.1											5207	5194.75	2490	2501	17564.2	2501.75	2536	8111.5	-1.00236	-2.09116	-2.08197	-7.02079	-6.92597	-2.16535	5	2554	13030	2728	2516	2697	2334	2490	13258	2373	2338	2531	2718	2427	2618
Pos_54629	386	4		1497	1	6	36.53	[M+H]+	369.172	36.53_369.2											77058.2	17738.5	13921.8	31793.8	136844	31497.8	34491.2	69862.2	-4.34412	-5.5351	-2.42369	-4.34456	-3.9675	-1.95877	5	123084	55932	69197	60020	2291	2614	20224	45825	48144	2492	2580	2471	42956	2380
Pos_52344	387	4		1420	1	2	34.67	[M+H]+	382.162	34.67_382.2											2406.5	2560.5	2385.5	5134.25	17017	4404.5	2453.5	5711.5	1.06399	-1.0088	2.13349	-3.86355	-6.93581	-2.97943	4	2377	2650	2317	2282	2276	2632	2748	2586	2403	2337	2281	2521	2519	13067
Pos_47467	388	4		1265	1	4	31.36	[M+H]+	533.705	31.36_533.7											2514.5	2518	2578.75	2551.25	38982.2	2452.5	4452.25	10153.5	1.00139	1.02555	1.01462	-15.8949	-8.75563	-3.83929	3	2473	2569	2429	2587	2438	2395	2585	2654	2351	2596	2657	2711	2679	2423
Pos_56285	389	4		1552	1	20	38.05	[M+H]+	777.332	38.05_777.3											149137	57032	33491.2	33289.8	472804	54448	53391.5	164894	-2.61497	-4.45301	-4.47997	-8.6836	-8.85543	-2.86732	6	193405	154349	127382	121412	67373	41277	23004	96474	2661	76574	52407	2323	10799	2708
Pos_52037	390	4		1409	1	3	34.38	[M+H]+	793.324	34.38_793.3											36928	9761	2500.25	7765.25	125715	25803.2	21970.8	16849.5	-3.78322	-14.7697	-4.75555	-4.87207	-5.72194	-7.46107	6	23416	35410	86363	2523	2253	2502	2431	31858	2594	2455	2519	2433	2613	2527
Pos_17651	391	4		391	1	2	11.52	[M+H]+	281.056	11.52_281.1											6608.5	2432.75	2481	2514.25	38967.5	2510.25	2573.25	2474.75	-2.71647	-2.66364	-2.62842	-15.5234	-15.1433	-15.746	6	2552	2482	9751	11649	2281	2535	2261	2654	2413	2569	2461	2481	2607	2531
Pos_55738	392	4		1534	1	24	37.61	[M+H]+	303.148	37.61_303.1											8736.5	2633.25	2409.25	2576.75	54050	9721.5	2486.5	2620	-3.31776	-3.62623	-3.39051	-5.55984	-21.7374	-20.6298	6	13358	16333	2634	2621	2700	2714	2650	2469	2329	2340	2647	2321	2483	2460
Pos_57697	393	4		1602	1	2	39.48	[M+H]+	777.332	39.48_777.3											5522.25	2438.25	2554.25	2560.5	41116.5	2398.25	2486	2532.25	-2.26484	-2.16198	-2.15671	-17.1444	-16.5392	-16.2371	6	2564	14661	2317	2547	2590	2383	2490	2290	2328	2484	2704	2701	2623	2604
Pos_39438	394	4		1015	1	9	26.13	[M+H]+	368.154	26.13_368.2											36978.2	4454.5	15548.8	17821.2	179344	48249.8	34762.5	34248.5	-8.30132	-2.37821	-2.07495	-3.71699	-5.15912	-5.23654	6	38245	51715	25545	32408	2583	2594	2439	10202	30058	2599	2312	27226	28998	7949
Neg_31963	395	4		986		4	33.54	[M-H]-	807.311	33.54_807.3											3924.6	4232.92	4366.86	5117.84	11489.7	4737.61	3909.08	8794.21	1.07856	1.11269	1.30404	-2.42521	-2.93923	-1.30651	2	4423.31	4393	3721.82	3160.26	4406.44	4072.35	3982.62	4470.27	3933.99	4957.79	4983.86	3591.81	4790.13	8416.52
Neg_21253	396	4		575		5	19.66	[M-H]-	323.135	19.66_323.1											284827	336262	316111	275275	505094	258203	309852	491660	1.18058	1.10984	-1.0347	-1.95619	-1.63012	-1.02732	0	331745	236870	286874	283819	405498	296520	367477	275551	301129	349043	269077	345197	338336	259059
Neg_36580	397	4		1205		2	42.75	[M-H]-	497.133	42.75_497.1											285676	201599	223921	201970	551196	335196	342348	547188	-1.41705	-1.27579	-1.41444	-1.6444	-1.61004	-1.00732	0	301550	287683	249433	304037	214607	185282	185646	220859	216443	192330	210996	275916	169849	174561
Neg_34422	398	4		1087		10	37.6	[M-H]-	619.278	37.6_619.3											6605.44	3601.31	3992.87	4681.07	23689	4575.29	11561.9	11497.1	-1.83418	-1.65431	-1.4111	-5.17758	-2.04888	-2.06043	3	15095.3	3237.78	3952.56	4136.12	4405.28	3294.46	3684.44	3021.05	4503.83	3774.01	4372.24	3321.41	5623.14	4496.85
Neg_32056	399	4		991		2	33.67	[M-H]-	513.129	33.67_513.1											39736.6	15437.4	19924.1	25299.9	85241.5	19319.4	30637.2	46827.8	-2.57404	-1.9944	-1.57063	-4.41223	-2.78229	-1.82032	3	42651.9	54324.8	7669.09	54300.7	31547	4776.12	20467.9	4958.81	3954.34	27129.5	6962.93	41649.5	20937.9	19284.5
Neg_32998	400	4		1025		3	35	[M-H]-	266.049	35_266											3654.48	4164.04	4093.25	4070.26	24905.4	4337.97	7573.65	13311.5	1.13943	1.12006	1.11377	-5.74125	-3.28843	-1.87096	2	3802.07	3853.5	3759.76	3202.59	4502.02	3467.85	3708.78	4977.51	4723.84	3100.29	4648.64	3900.23	4090.76	3311.39
Neg_27912	401	4		829		14	28.51	[M-H]-	363.156	28.51_363.2											421629	423811	370112	401170	839883	419034	561278	728372	1.00518	-1.13919	-1.051	-2.00433	-1.49638	-1.1531	1	350937	602961	325106	407510	456380	474103	283354	481407	416282	527299	323233	213633	351632	188555
Neg_5350	402	4		83		8	2.13	[M-H]-	211.024	2.13_211											62157.6	3990.86	78057.9	29242.2	301401	6905.3	61158.5	49506	-15.575	1.25581	-2.12561	-43.6478	-4.92819	-6.08817	5	57999.5	67902.2	48997.9	73730.8	3529.26	4843.12	4494.28	3096.79	4487.53	170826	132551	4367.82	3284.39	3397.68
Pos_58632	403	4		1641	1	3	40.57	[M+H]+	663.263	40.57_663.3											22322	4390.25	5213.25	3890.75	46508.2	20094.8	15730.2	31516	-5.08445	-4.28178	-5.7372	-2.31445	-2.95661	-1.4757	5	18102	32352	19610	19224	2687	2463	2572	9839	2533	2442	2634	13244	2302	8200
Pos_32909	404	4		830	1	2	21.89	[M+H]+	296.607	21.89_296.6											33425.5	8846.75	13923	19048.8	78877.2	20574.5	26468	28028.2	-3.77828	-2.40074	-1.75473	-3.83374	-2.9801	-2.81421	5	53156	54464	23701	2381	17384	2449	2527	13027	2282	2657	34180	16573	2268	33555
Neg_24252	405	4		684		2	23.39	[M-H]-	396.149	23.39_396.1											4373.63	4346.49	3556.42	3883.52	10865.6	3616.8	3909.97	4882.5	-1.00624	-1.22978	-1.1262	-3.0042	-2.77894	-2.22542	3	4044.69	4888.47	4555.99	4005.37	4564.57	4185.53	3776.68	4859.19	3055.15	4114.23	3524.62	3531.69	4744.99	4448.34
Pos_60892	406	4		1727	1	2	44.14	[M+H]+	290.102	44.14_290.1											2585.5	2650	2589.25	2542.75	37716.8	4469.75	2481.25	9291.75	1.02495	1.00145	-1.01681	-8.43822	-15.2007	-4.05917	3	2722	2495	2720	2405	2625	2673	2632	2670	2667	2717	2612	2361	2736	2593
Neg_12357	407	4		292		5	7.96	[M-H]-	407.173	7.96_407.2											6773.66	4158.71	8670.48	3693.19	24811.2	3585.99	4248.02	9274.7	-1.62879	1.28003	-1.83409	-6.91893	-5.84065	-2.67515	3	14009.7	4563.84	3707.36	4813.72	4999.39	3577.96	3239.24	4818.27	12954.8	12659.5	4188.6	4879.03	3965.97	3256.48
Pos_58281	408	4		1623	1	4	40.08	[M+H]+	825.352	40.08_825.4											2591.75	2542.25	2434.25	2507.75	23573.2	2480.75	2599.5	4542	-1.01947	-1.0647	-1.0335	-9.50247	-9.06838	-5.19006	3	2540	2639	2537	2651	2548	2533	2510	2578	2330	2380	2578	2449	2501	2331
Pos_58595	409	4		1640	0.95507	3	40.49	[M+H]+	540.695	40.49_540.7											2359	4778	2440.5	7634.5	26925.5	5789	4107.5	8128.75	2.02543	1.03455	3.23633	-4.65115	-6.5552	-3.31238	5	2276	2439	2447	2274	2340	2703	11450	2619	2470	2338	2348	2606	2547	22615
Neg_8403	410	4		167		2	3.41	[M-H]-	180.946	3.41_180.9											33605.2	3551.62	24940.9	4124.1	199529	20758.7	88396.9	112667	-9.46194	-1.3474	-8.14851	-9.61181	-2.25719	-1.77096	4	3738.2	47222.6	34495.9	48964.2	3848.22	3293.47	3843.5	3221.3	4033.33	4234.49	60215.3	31280.4	3231.03	4602.96
Neg_27391	411	4		806		3	27.66	[M-H]-	447.187	27.66_447.2											79210.5	72484.8	60635.1	68513.2	143585	58826	83683.3	86624.4	-1.09279	-1.30635	-1.15614	-2.44084	-1.71581	-1.65755	1	74639.8	70870.1	83259.4	88072.8	71415	80514.3	60782.3	77227.8	64139.5	68076.2	47516.9	62808	92131.9	56757.5
Pos_3884	412	4		48	1	5	2.03	[M+H]+	325.925	2.03_325.9											453534	2523.75	2510.5	46139.5	2.06166e+06	2446.25	129068	429508	-179.706	-180.655	-9.82961	-842.784	-15.9735	-4.80006	6	310513	2679	94327	1406615	2556	2624	2534	2381	2691	2619	2466	2266	2256	176984
Neg_21190	413	4		571		5	19.6	[M-H]-	212.056	19.6_212.1											9101.08	3657.66	4304.36	4055.92	50182.3	4431.87	4187.69	4638.15	-2.48822	-2.11438	-2.2439	-11.323	-11.9833	-10.8195	6	3385.89	4419.48	6702.67	21896.3	3364.07	3631.56	3775.4	3859.6	4293.98	4705.56	4692.05	3525.86	4227.52	4537.74
Pos_31355	414	4		781	1	16	20.74	[M+H]+	472.203	20.74_472.2											2504	2370.5	2460.5	3161.75	33501.8	2376.5	7446	5243	-1.05632	-1.01768	1.26268	-14.0971	-4.49929	-6.38981	3	2534	2401	2728	2353	2320	2465	2356	2341	2598	2628	2361	2255	2697	2449
Pos_45067	415	4		1188	1	4	29.81	[M+H]+	421.147	29.81_421.1											2536	2436.25	2551.5	2472	156123	5148	46308.5	53443	-1.04094	1.00611	-1.02589	-30.3269	-3.37137	-2.9213	3	2351	2637	2664	2492	2487	2327	2294	2637	2708	2654	2260	2584	2281	2683
Neg_18639	416	4	61	490		10	16.87	[M-H]-	380.156	16.87_380.2	cis-Zeatin-O-glucoside	C15546	C16H23N5O6	[M-H]-	380.158	-3.67216	fatty acyl glycosides	2	magma_kegg		1.05475e+06	527309	686230	686816	2.41713e+06	738028	871549	1.08159e+06	-2.00025	-1.53702	-1.53571	-3.27512	-2.77337	-2.2348	4	941229	1.17641e+06	937155	1.16421e+06	563362	469055	500545	576274	685528	781739	641693	635962	581368	613976
Pos_24453	417	4		593	1	17	16.86	[M+H]+	353.191	16.86_353.2											2.67942e+06	1.40605e+06	1.81608e+06	1889973	6.22303e+06	2.30132e+06	2632200	3152698	-1.90563	-1.47539	-1.4177	-2.70411	-2.36419	-1.97387	2	2786258	1954220	2747276	3229912	1192340	1060933	1667639	1703305	2147239	1440708	1824368	1851988	1820120	2250829
Pos_60259	418	4		1699	1	2	42.74	[M+H]+	333.263	42.74_333.3											2442.75	2688.75	2449.25	2505.75	64353.5	10293.8	13861.8	4462	1.10071	1.00266	1.02579	-6.25171	-4.64252	-14.4226	3	2344	2420	2432	2575	2723	2661	2749	2622	2389	2610	2251	2547	2724	2398
Pos_49213	419	4		1315	1	4	32.4	[M+H]+	393.187	32.4_393.2											4382.5	2337	2545.25	2573.75	58524.2	4886	6561.75	9234.5	-1.87527	-1.72183	-1.70277	-11.9779	-8.919	-6.33757	3	2632	2699	2261	9938	2351	2305	2419	2273	2595	2575	2487	2524	2739	2603
Pos_50760	420	4		1367	1	6	33.55	[M+H]+	159.044	33.55_159											9155.5	2427.25	2525.5	2388.25	96322	2458.25	6721	5036.25	-3.77196	-3.62522	-3.83356	-39.1832	-14.3315	-19.1257	6	2652	2344	9593	22033	2355	2437	2605	2312	2550	2573	2679	2300	2295	2310
Pos_9921	421	4		208	1	2	5.07	[M+H]+	291.064	5.07_291.1											2511	2484.25	2403.25	2524	128741	2474.25	2477.75	2497	-1.01077	-1.04484	1.00518	-52.0322	-51.9587	-51.5582	3	2269	2549	2632	2594	2288	2689	2476	2484	2556	2349	2270	2438	2351	2642
Pos_54841	422	4		1504	1	4	36.75	[M+H]+	457.206	36.75_457.2											174421	141496	161596	187875	470365	269971	234344	249894	-1.23269	-1.07937	1.07713	-1.74228	-2.00715	-1.88226	1	178005	174204	156138	189338	146504	122814	170548	126120	236452	117110	146635	146186	183963	204888
Neg_12835	423	4		303		3	9.05	[M-H]-	373.045	9.05_373											17876.5	4305.42	8235.44	13967.9	58147.5	23675.2	16731.7	18868.8	-4.1521	-2.17069	-1.27983	-2.45605	-3.47529	-3.08168	5	15849.6	23263.4	17125.2	15268	4092.56	4556.11	4950.85	3622.16	3173.76	7434.71	10768.8	11564.4	5025.8	7447.14
Pos_51399	424	4		1389	1	8	33.99	[M+H]+	384.235	33.99_384.2											2538	2482.5	2523.25	2606.75	61045.5	35827.2	2522	29156.8	-1.02236	-1.00585	1.02709	-1.70388	-24.2052	-2.0937	2	2580	2385	2686	2501	2661	2371	2332	2566	2660	2710	2395	2328	2677	2527
Neg_35771	425	4		1154		5	40.13	[M-H]-	150.056	40.13_150.1											13581.2	6197.1	4889.66	7452.79	52147	11380.3	13758.8	21235.7	-2.19154	-2.77754	-1.8223	-4.5822	-3.79007	-2.45563	5	15719.3	21891.1	12414.8	4299.7	4147.11	3036.42	4525.28	13079.6	3339.21	3259.75	3487.3	9472.36	6097.63	16176.5
Neg_25018	426	4		716		2	24.39	[M-H]-	375.12	24.39_375.1											57505	42319.5	38209.7	47553.7	122293	66997.8	60317.7	87834.2	-1.35883	-1.50498	-1.20926	-1.82533	-2.02748	-1.39232	1	61558.2	76601.7	55014.1	36845.8	3630.31	42144.8	47688.4	75814.4	39277.5	27875.9	45991.6	39694	60009.8	62088.6
Pos_42917	427	4		1120	1	10	28.52	[M+H]+	230.561	28.52_230.6											25899.8	50453.2	52121.5	21334.8	129566	32231.8	37884.2	50196.5	1.94802	2.01243	-1.21397	-4.01984	-3.42006	-2.58119	4	44152	9505	24714	25228	56029	48504	74139	23141	70560	26155	82964	28807	2494	27477
Neg_36672	428	4	165	1210		10	43.28	[M-H]-	629.262	43.28_629.3	Brassica napus non-fluorescent chlorophyll catabolite 3		C34H38N4O8	[M-H]-	629.262	-0.0480118	tetrapyrroles and derivatives	2	magma_HMDB		107559	25186.7	39332.7	26701.3	287943	52052.8	50899.3	83205.9	-4.27047	-2.7346	-4.02824	-5.53174	-5.65711	-3.4606	6	83155.1	165566	88849.6	92666.6	19237.5	31843.4	27145.3	22520.7	42844.5	26338.9	41690.5	46456.7	55567.5	29209.5
Neg_34697	429	4		1104		6	38.04	[M-H]-	777.326	38.04_777.3											4311.97	4284.98	4337.37	4347.46	11626.9	5384.95	4465.71	4966.08	-1.0063	1.00589	1.00823	-2.15914	-2.60359	-2.34125	3	5146.96	3711.95	3481.16	4907.81	4614.87	3851.02	4740.37	3933.66	4391.85	4818.7	4642.67	3496.24	6374.85	3839.51
Neg_26441	430	4	46	769		15	26.2	[M-H]-	203.056	26.2_203.1	L-ascorbic acid ethyl ester	C18342	C8H12O6	[M-H]-	203.056	0.216689	butenolides	2	metlin		21668.8	8587.15	13989.2	8959.89	77367.6	6573.19	16409.9	15653.4	-2.5234	-1.54897	-2.41842	-11.7702	-4.71468	-4.94255	5	25283.7	30620.2	3617.89	27153.3	14465	11960.3	4246.78	3676.58	10501	3978.61	21692.2	19784.9	3198.37	3465.13
Neg_23325	431	4		650		2	22.18	[M-H]-	673.245	22.18_673.2											4374.02	3885.12	4044.25	3747.58	9314.76	3624.17	3783.01	4376.16	-1.12584	-1.08154	-1.16716	-2.57018	-2.46226	-2.12853	3	4170.75	4836.71	4684.16	3804.45	4321.32	3232.29	4131.55	3855.31	3891.02	4515.57	3791.62	3978.79	3335.67	3400.83
Pos_37069	432	4		950	1	3	24.74	[M+H]+	507.158	24.74_507.2											2445	2562	2480.75	3599.75	29651.2	2416	2485.5	2512.75	1.04785	1.01462	1.47229	-12.2729	-11.9297	-11.8003	3	2452	2460	2579	2289	2602	2371	2617	2658	2327	2482	2464	2650	2379	6877
Pos_37934	433	4		969	1	5	25.23	[M+H]+	652.226	25.23_652.2											2398.75	2416.75	2445.75	4510	33340.5	2497	2492.25	6566.25	1.0075	1.01959	1.88015	-13.3522	-13.3777	-5.07756	3	2524	2367	2408	2296	2560	2315	2454	2338	2262	2547	2645	2329	2392	10711
Pos_42909	434	4		1118	1	20	28.51	[M+H]+	365.17	28.51_365.2											1.3934e+06	1.28895e+06	1148875	1.1952e+06	3.5538e+06	1.80429e+06	1.91425e+06	2.32967e+06	-1.08104	-1.21283	-1.16583	-1.96964	-1.8565	-1.52545	0	1573258	1196469	1045251	1758604	1554504	1461741	1438946	700590	892715	1177666	1557293	967826	718839	1400098
Pos_57773	435	4		1607	1	3	39.64	[M+H]+	632.278	39.64_632.3											10586.5	2461.5	2398.75	6700.75	48296.2	2465.75	8368.75	3963.25	-4.30083	-4.41334	-1.5799	-19.5868	-5.77102	-12.186	5	22866	14644	2549	2287	2597	2613	2260	2376	2467	2452	2275	2401	2350	19229
Pos_39101	436	4		1003	1	3	25.94	[M+H]+	550.708	25.94_550.7											4713	2556	2484.5	7666.25	40102.2	2535.5	2386.5	5041.5	-1.8439	-1.89696	1.62662	-15.8163	-16.8038	-7.95443	3	11107	2363	2696	2686	2656	2592	2622	2354	2498	2439	2669	2332	2520	23044
Pos_40973	437	4		1060	1	3	27.25	[M+H]+	550.708	27.25_550.7											11376.2	4276.75	7977.5	10454.5	64924	5450	14702.8	21850.2	-2.66002	-1.42604	-1.08817	-11.9127	-4.41577	-2.97132	4	16980	23653	2360	2512	2570	9411	2552	2574	2492	2351	24489	2578	2314	23321
Pos_45524	438	4		1202	1	8	30.02	[M+H]+	331.128	30.02_331.1											1081375	488556	539784	441827	2.14116e+06	494648	721717	964383	-2.21341	-2.00335	-2.44751	-4.32865	-2.96675	-2.22023	6	1319891	914904	839435	1251270	625741	447793	524776	355915	397006	570167	663290	528674	241857	672144
Pos_40787	439	4		1054	1	12	27.11	[M+H]+	335.16	27.11_335.2											265474	50219.5	90737.2	93481.8	600884	109454	146661	238821	-5.28628	-2.92575	-2.83985	-5.48986	-4.09709	-2.51604	6	285369	274254	181593	320682	2335	45777	85626	67140	69584	46143	154077	93145	17147	175667
Pos_39781	440	4		1026	1	12	26.36	[M+H]+	335.16	26.36_335.2											331992	92798	147380	130316	728694	119068	165484	237208	-3.57758	-2.25262	-2.54759	-6.11998	-4.40341	-3.07196	6	398111	324155	217914	387790	82352	64926	125028	98886	85418	115685	280569	107850	29674	220293
Neg_32929	441	4		1023		3	34.87	[M-H]-	473.133	34.87_473.1											223608	66101	101636	69153.8	528062	183789	176175	266031	-3.38282	-2.20009	-3.23348	-2.87319	-2.99737	-1.98497	5	183189	214241	262537	234463	3134.04	4914.71	3372.15	252983	4693.89	4025.3	217060	180764	3739.6	4655.31
Neg_6178	442	4		103		9	2.31	[M-H]-	428.855	2.31_428.9											3.32372e+06	621798	2.02055e+06	884442	6.42265e+06	2.23604e+06	3.1919e+06	3.53276e+06	-5.34534	-1.64496	-3.75798	-2.87233	-2.01217	-1.81802	4	2.70239e+06	3.35088e+06	2.74051e+06	4.5011e+06	4952.26	4646.53	862156	1.61544e+06	754541	2.18106e+06	2.24664e+06	2.89994e+06	901209	57362.1
Neg_5164	443	4		76		14	2.1	[M-H]-	330.879	2.1_330.9											318578	43301.2	89550.5	22791.6	939731	70466.3	347806	537879	-7.35727	-3.55753	-13.9779	-13.3359	-2.70188	-1.7471	5	76440.3	445070	352431	400372	63342.1	3948.69	3850.47	102063	3044.52	4296.11	95358.2	255503	4351.39	4457.34
Pos_55579	444	4		1529	1	13	37.41	[M+H]+	471.222	37.41_471.2											1.24185e+06	702606	681018	876840	2.03724e+06	1.32608e+06	959886	1341161	-1.76749	-1.82352	-1.41628	-1.53628	-2.12237	-1.51901	1	931337	1197687	1197602	1640768	654505	629469	627665	898783	856015	278607	679484	909965	836708	699034
Pos_59775	445	4		1682	1	9	41.95	[M+H]+	451.09	41.95_451.1											1.08649e+06	638512	799260	857036	1.25827e+06	1128585	997803	1.11398e+06	-1.70159	-1.35936	-1.26772	-1.11491	-1.26104	-1.12953	0	1145365	983837	1024170	1192571	640373	594335	663633	655707	854172	708216	805106	829548	790061	745436
Pos_52489	446	4		1425	1	5	34.77	[M+H]+	437.074	34.77_437.1											743725	406637	561906	509518	1.00177e+06	785164	706436	734862	-1.82896	-1.32358	-1.45966	-1.27587	-1.41806	-1.3632	0	709597	599486	764575	901241	363740	400934	408968	452907	537654	449978	708280	551710	481765	443172
Pos_31512	447	4		787	1	4	20.86	[M+H]+	465.185	20.86_465.2											295695	178018	188886	211638	402766	258477	265020	275702	-1.66104	-1.56547	-1.39718	-1.55823	-1.51975	-1.46087	0	329619	264830	265738	322593	134025	185456	209211	183379	210659	171759	181076	192051	192986	221538
Pos_30456	448	4	161	758	1	39	20.25	[M+H]+	387.2	20.25_387.2	Sonchuionoside C		C19H30O8	[M+H]+	387.201	-2.25706	terpene glycosides	2	magma_HMDB		1.60474e+07	9.44597e+06	1.12432e+07	1.18572e+07	2.02434e+07	1.302e+07	1.3315e+07	1.56857e+07	-1.69886	-1.4273	-1.35339	-1.55479	-1.52035	-1.29057	0	15858813	15457958	15151501	17721309	8395318	7767599	12445369	9175599	13541187	8626668	11807777	10997153	11907292	13243752
Pos_8704	449	4	24	175	1	2	4.14	[M+H]+	384.114	4.14_384.1	Succinyladenosine		C14H17N5O8	[M+H]+	384.115	-2.69592	purine nucleosides	2	magma_HMDB		406170	173702	260194	285352	608085	300883	327538	477809	-2.33831	-1.56103	-1.4234	-2.021	-1.85654	-1.27265	2	395126	396940	357006	475608	214044	2275	259032	219458	277189	200479	300970	262138	322597	309115
Neg_29089	450	4		881		3	29.94	[M-H]-	381.138	29.94_381.1											11641.2	4663.09	9804.73	5167.09	44276.5	26492.2	25939.6	31345.3	-2.49645	-1.1873	-2.25295	-1.6713	-1.70691	-1.41254	2	17855.3	12743.6	8641.18	7324.62	4258.08	4605.26	3665.24	6123.78	10496	13692.4	4924.47	10106.1	4896.13	3411.19
Neg_33936	451	4		1068		2	36.55	[M-H]-	578.146	36.55_578.1											17829.8	12229.6	10084	13455.7	39008.6	25772.7	27940.8	34665.7	-1.45792	-1.76812	-1.32507	-1.51356	-1.39612	-1.12528	0	11741.7	24306.1	10308.1	24963.1	16144.8	13915.2	8132.52	10725.7	8381.43	13527.2	7978.86	10448.7	14402	12716.5
Neg_23399	452	4		654		3	22.29	[M-H]-	465.104	22.29_465.1											94983.9	35382.6	63339.4	72236.6	140763	86529.8	99292.4	109607	-2.68448	-1.4996	-1.3149	-1.62676	-1.41766	-1.28425	1	108779	86130.9	85265.4	99760.1	11107.1	46087.6	47575.5	36760.1	52428.6	89986.1	63183	47759.8	56881.6	66201.9
Neg_35607	453	4		1146		2	39.88	[M-H]-	497.133	39.88_497.1											93991.5	31180.4	61862.2	70308.4	156083	102238	91890.6	132561	-3.01444	-1.51937	-1.33685	-1.52667	-1.69858	-1.17745	1	73659.7	105180	81495.7	115631	4559.45	3309.65	52452.8	64399.7	3556.88	95620	66863	81409	61711.9	71180.4
Pos_29974	454	4		745	1	7	19.95	[M+H]+	496.242	19.95_496.2											1.3078e+07	8373626	12728138	1.08298e+07	2.08166e+07	13400455	16982334	1.98826e+07	-1.5618	-1.02748	-1.20759	-1.55343	-1.22578	-1.04698	0	12403542	14067525	12552363	13288407	6474963	10298103	9405540	7315898	14741297	9878115	12016000	14277140	8045944	13500141
Neg_20529	455	4	160	554		2	19.07	[M-H]-	431.191	19.07_431.2	S-Furanopetasitin		C24H32O5S	[M-H]-	431.19	3.51394	sesquiterpenoids	2	magma_HMDB		191803	3909.39	36242.5	40641.1	393659	198677	130748	182190	-49.0622	-5.29221	-4.71943	-1.9814	-3.01081	-2.1607	5	181803	217231	213496	154681	3745.01	4379.8	3448.47	4064.26	134925	3404.23	3208.35	3432.67	147444	3949.39
Neg_17905	456	4		463		3	16.11	[M-H]-	395.155	16.11_395.2											95823.7	42577.1	93740.6	109068	316049	189440	241022	232495	-2.25059	-1.02222	1.13821	-1.66833	-1.31129	-1.35938	1	120012	110994	85883.4	66406.2	67581.4	35673.6	24860.8	42192.6	102047	118573	59814.9	94527.2	106663	96379.4
Neg_9603	457	4		207		5	4.19	[M-H]-	399.151	4.19_399.2											318360	126661	305204	278117	778053	353288	522546	533660	-2.51348	-1.04311	-1.1447	-2.20232	-1.48896	-1.45796	2	392219	342710	308363	230148	212304	94580	78982	120778	306564	352855	200102	361294	350218	82634.5
Pos_23159	458	4		552	1	3	16.14	[M+H]+	277.092	16.14_277.1											51784.2	2408.75	55795.8	56478.2	282580	134456	187070	156052	-21.4984	1.07747	1.09065	-2.10165	-1.51056	-1.81081	2	43162	97030	64399	2546	2559	2351	2256	2469	69864	33731	77953	41635	17530	83897
Pos_9684	459	4		202	1	8	4.9	[M+H]+	312.128	4.9_312.1											313481	30685.5	173033	265256	1.26628e+06	443609	620332	545875	-10.2159	-1.81168	-1.18181	-2.8545	-2.0413	-2.31973	4	316937	324748	318348	293890	2418	2537	65418	52369	327119	59073	124933	181008	129209	236459
Neg_10283	460	4		233		10	4.87	[M-H]-	295.103	4.87_295.1											414325	118304	336906	411816	1.36107e+06	591835	720889	666684	-3.50221	-1.22979	-1.00609	-2.29974	-1.88804	-2.04155	3	470934	422968	406796	356603	167512	82377.1	89315.9	134011	326552	390925	232365	397782	287310	292425
Pos_56420	461	4		1558	1	2	38.2	[M+H]+	572.228	38.2_572.2											2474.25	2423.5	2480.5	2585.25	40547.8	8236.25	19460.8	28775	-1.02094	1.00253	1.04486	-4.92308	-2.08357	-1.40913	2	2261	2586	2425	2625	2250	2511	2379	2554	2436	2435	2352	2699	2565	2691
Neg_25358	462	4		729		6	24.96	[M-H]-	377.181	24.96_377.2											990214	787756	772325	862926	2.29387e+06	1.53134e+06	1.50517e+06	2.10982e+06	-1.25701	-1.28212	-1.14751	-1.49794	-1.52399	-1.08723	0	1.06981e+06	1.00853e+06	940087	942430	814933	781509	726668	827915	797525	728146	761455	802176	828718	731523
Neg_14623	463	4	35	357		6	12.05	[M-H]-	222.077	12.05_222.1	Dioxacarb	C18953	C11H13NO4	[M-H]-	222.077	0.346726	benzenes	2	magma_kegg	insecticide	567542	331286	433876	421883	1.02362e+06	619009	639081	762835	-1.71315	-1.30808	-1.34526	-1.65364	-1.6017	-1.34186	0	571266	630194	481684	587026	304587	342227	279893	398436	432096	511385	391039	400983	433216	401844
Neg_22629	464	4		619		12	21.01	[M-H]-	433.208	21.01_433.2											2.0083e+06	1.14799e+06	1.46099e+06	1.36085e+06	4.79043e+06	3.15336e+06	2.8455e+06	3.44977e+06	-1.74941	-1.37462	-1.47577	-1.51915	-1.68351	-1.38862	0	2.50048e+06	2.43002e+06	1.19708e+06	1.90563e+06	1.63562e+06	507579	1.19007e+06	1.2587e+06	1.39019e+06	1.67025e+06	1.26643e+06	1.51708e+06	1.34248e+06	1.32861e+06
Neg_24153	465	4		681		3	23.26	[M-H]-	625.141	23.26_625.1											61774.9	32959.1	24163.9	35416.9	108035	61262.7	63448.6	83044.1	-1.87429	-2.55649	-1.74422	-1.76348	-1.70272	-1.30094	1	59588.2	75176.9	48275.6	64058.8	34591.5	35470.1	27574.3	34200.3	21478.9	26877.4	23039.6	25259.9	35522.4	30042.9
Pos_34830	466	4		885	1	4	23.24	[M+H]+	627.154	23.24_627.2											215406	87466.2	66626.2	109144	434493	208518	235506	272409	-2.46274	-3.23305	-1.97359	-2.08372	-1.84494	-1.595	3	231705	238676	162915	228329	84663	72137	94840	98225	84936	31087	69651	80831	104827	112012
Pos_31774	467	4		792	1	10	21.02	[M+H]+	371.206	21.02_371.2											739614	368696	398910	402504	1885377	1.03829e+06	1103405	1.30501e+06	-2.00603	-1.85409	-1.83753	-1.81584	-1.70869	-1.44473	1	782682	808837	816226	550712	247674	285422	399186	542503	593284	316664	345638	340054	448843	491395
Pos_18147	468	4	164	408	1	2	12.04	[M+H]+	224.091	12.04_224.1	Salsolinol 1-carboxylate		C11H13NO4	[M+H]+	224.092	-1.8292	tetrahydroisoquinolines	2	magma_HMDB		838773	447311	576432	583542	1.69641e+06	827104	996408	1.2018e+06	-1.87514	-1.45511	-1.43738	-2.05102	-1.70253	-1.41155	1	833833	815838	745908	959512	397787	318134	614328	458996	657251	440846	581905	625724	593501	695913
Pos_42057	469	4	23	1090	1	6	27.97	[M+H]+	247.107	27.97_247.1	N-Acetyl-D-tryptophan	C03137	C13H14N2O3	[M+H]+	247.108	-1.08859	n-acyl-l-alpha-amino acids	2	magma_KEGG		433040	212548	245790	278324	747128	421050	418076	536322	-2.03737	-1.76183	-1.55588	-1.77444	-1.78706	-1.39306	1	419960	430739	402309	479150	163146	167382	290857	228807	297032	181112	236617	268397	344891	323417
Neg_28608	470	4		860		4	29.36	[M-H]-	303.135	29.36_303.1											94962.1	78052	73470.2	78183.5	184450	104109	100036	134128	-1.21665	-1.29253	-1.2146	-1.7717	-1.84383	-1.37518	0	103865	114580	84199.1	77204.2	68566.2	74967.4	72065.6	96608.7	72693.9	75566.3	74756.4	70864.1	94169.8	64811.3
Neg_33505	471	4		1042		3	35.67	[M-H]-	606.256	35.67_606.3											11715.5	3355.9	3985.08	4684.85	48213	10329.3	15853.7	29336.3	-3.49102	-2.93984	-2.50072	-4.66758	-3.04112	-1.64346	5	4133.64	23884.1	11942.9	6901.27	3756.6	3022.83	3427.5	3216.65	3790.8	3357.58	4786.58	4005.38	3816.33	3693.88
Neg_10812	472	5		249		2	5.55	[M-H]-	192.033	5.55_192											40892.9	22798.3	34472.8	40256.6	63886.5	39724.7	36873.9	41465.2	-1.79368	-1.18624	-1.01581	-1.60823	-1.73257	-1.54073	0	46436.6	37580.6	50140.4	29414	3266.59	31325.7	29400.4	27200.6	40027.5	32077.1	14546.6	51240.2	52536	59181.6
Neg_18361	473	5		480		7	16.58	[M-H]-	259.816	16.58_259.8											720502	38052.9	249461	232714	1.01532e+06	336305	432704	409426	-18.9342	-2.88823	-3.09609	-3.01906	-2.34647	-2.47987	6	988225	355253	1.03562e+06	502914	3453.48	4728.13	90853.9	53176.2	4743.17	3904.77	121979	867219	234873	463852
Pos_48276	474	5		1289	1	2	31.82	[M+H]+	351.199	31.82_351.2											10198.5	4572.25	2586.5	8904.25	16897.8	2537.75	4577.5	4337.5	-2.23052	-3.94297	-1.14535	-6.65856	-3.69148	-3.89573	5	13369	10995	14044	2386	2496	2659	2258	10876	2691	2401	2746	2508	2664	16892
Pos_53485	475	5		1462	1	6	35.52	[M+H]+	937.391	35.52_937.4											2469.75	2611.25	2360.5	2348	19193.8	7903.25	2468	8209.25	1.05729	-1.04628	-1.05185	-2.42859	-7.77705	-2.33806	3	2337	2410	2710	2422	2484	2725	2536	2700	2277	2295	2476	2394	2341	2296
Neg_10401	476	5		235		5	5.05	[M-H]-	209.008	5.05_209											10180.3	10335.9	4453.83	4284.04	28776.4	5737.92	4501.34	3878.83	1.01528	-2.28575	-2.37635	-5.01512	-6.39285	-7.41883	5	4242.21	3023.52	11959.7	21495.9	3764.5	4647.62	4307.41	28624	4277.89	4465.37	4241.33	4830.73	3235.61	4370.9
Neg_36043	477	5		1176		7	40.97	[M-H]-	647.273	40.97_647.3											7033.55	5921.53	5429.78	6088.08	50415.1	7061.82	6760.15	15035.4	-1.18779	-1.29536	-1.1553	-7.13911	-7.45769	-3.3531	3	8566.88	4405.2	10397.5	4764.56	4354.07	3379.73	11742.2	4210.12	3752.58	3917.47	4124.79	9924.29	3628.19	13255.2
Neg_16142	478	5		413		5	14.41	[M-H]-	422.042	14.41_422											103551	4134.67	4333.78	3852.31	658146	61520.6	157273	11016.7	-25.0445	-23.8939	-26.8802	-10.698	-4.18474	-59.7408	6	4529.72	4937.52	3512.99	401223	4587.82	3385.48	3733.11	4832.27	4918.64	4500.87	4057.65	3857.94	4630.19	3881.45
Neg_6804	479	5		116		3	2.6	[M-H]-	436.041	2.6_436											6.97208e+07	1.46449e+08	7.17145e+07	4193.59	2.50696e+08	1.63078e+08	2.18899e+08	1.76563e+08	2.1005	1.0286	-16625.5	-1.53728	-1.14526	-1.41987	2	3010.59	3586.11	2.78872e+08	4715.31	3.30013e+08	3040.2	4865.43	2.55774e+08	2.86848e+08	3412.14	4055.56	3049.58	4201.06	3718.71
Pos_61694	480	5		1767	1	3	45.99	[M+H]+	410.201	45.99_410.2											112523	172162	185719	123800	229247	283518	139722	179970	1.53002	1.6505	1.10021	1.23673	-1.64073	-1.2738	0	98349	2689	128417	220638	262368	195058	111782	119442	218471	251843	142619	129944	85030	155879
Neg_31031	481	5		950		4	32.26	[M-H]-	493.193	32.26_493.2											339503	320590	353146	221893	555108	416930	412585	346976	-1.05899	1.04019	-1.53003	-1.33142	-1.34544	-1.59985	0	288527	225966	312053	531466	389356	333157	219161	340688	406605	359505	268953	377522	390661	243705
Pos_46129	482	5		1225	0.974108	5	30.42	[M+H]+	105.07	30.42_105.1											362591	414049	466083	295948	573612	509037	431820	390796	1.14192	1.28542	-1.22518	-1.12686	-1.32836	-1.4678	0	328767	329380	379205	413011	414456	433697	405670	402374	434883	431971	571082	426396	237301	433936
Pos_46142	483	5		1224	1	10	30.42	[M+H]+	388.16	30.42_388.2											532977	604711	535513	496740	878953	854573	718667	609678	1.13459	1.00476	-1.07295	-1.02853	-1.22303	-1.44167	0	390501	487191	558060	696156	469965	695796	605967	647117	662908	527095	410452	541598	451103	571247
Pos_41318	484	5		1071	1	8	27.45	[M+H]+	231.049	27.45_231											401530	416905	386644	320399	728897	740452	514494	460909	1.03829	-1.0385	-1.25322	1.01585	-1.41673	-1.58143	0	324704	332431	410831	538153	292337	550717	427834	396731	388528	281638	565967	310442	337988	384268
Neg_15395	485	5		383		4	13.47	[M-H]-	358.051	13.47_358.1											103132	39340.1	43314.8	38290.7	121601	83799.9	65338.3	77511	-2.62155	-2.38098	-2.69339	-1.45109	-1.8611	-1.56882	3	140536	134822	30735.7	106434	20617.5	13465.6	31636.3	91640.9	46785.2	24210.3	61666.1	40597.7	31955.5	23980.2
Neg_15459	486	5		386		10	13.59	[M-H]-	320.078	13.59_320.1											1.27194e+06	552282	653662	366769	1.45004e+06	1.17626e+06	800027	799359	-2.30306	-1.94586	-3.46795	-1.23276	-1.81249	-1.81401	2	1.4646e+06	977278	866388	1.77948e+06	610214	451562	325029	822324	812648	752081	566501	483418	412391	254281
Neg_19650	487	5		528		2	17.99	[M-H]-	320.078	17.99_320.1											115345	58242.1	53422.5	41509.2	149226	121020	83991.1	102118	-1.98045	-2.15911	-2.77879	-1.23307	-1.77669	-1.46131	2	87202.7	91050.3	92996.2	190132	47958.2	39109.2	43302	102599	36397.3	59112.7	63508.6	54671.6	32428.1	24401.9
Neg_16849	488	5		434		3	15.03	[M-H]-	375.048	15.03_375											6874.23	3791.28	3906.83	3797.3	17599.7	14108	9236.35	4134.65	-1.81317	-1.75954	-1.81029	-1.2475	-1.90548	-4.25663	1	14844.5	4841.31	3908.07	3903.08	4051.77	4044.8	3189.1	3879.46	3764.1	4105.82	4323.92	3433.48	3016.06	3348.64
Neg_26659	489	5		778		5	26.46	[M-H]-	493.059	26.46_493.1											94077.7	82597.5	82940.6	87268	156398	116930	101426	115442	-1.13899	-1.13428	-1.07803	-1.33753	-1.54199	-1.35477	0	114396	82371.4	69115	110428	122399	75128.9	64770.8	68091.7	100763	108207	68815.6	53977.3	85797.8	63853.6
Neg_11713	490	5		272		3	7.02	[M-H]-	295.103	7.02_295.1											185561	181458	159097	191156	271951	255113	238473	169344	-1.02261	-1.16634	1.03015	-1.066	-1.14039	-1.60591	0	178426	178925	172661	212232	169844	169563	192008	194419	138287	155831	152173	190098	187523	232769
Pos_28085	491	5		694	1	10	18.96	[M+H]+	361.047	18.96_361											228405	177916	174623	165856	408536	275098	197922	180212	-1.28378	-1.30799	-1.37713	-1.48506	-2.06413	-2.26697	2	262202	120571	294591	236257	185816	149812	278021	98016	109554	161888	152974	274076	115656	271626
Pos_3826	492	5		47	1	2	2.02	[M+H]+	160.133	2.02_160.1											6.79598e+06	6.45329e+06	4.66028e+06	4.64529e+06	1.1605e+07	1.03263e+07	6.25085e+06	7.22342e+06	-1.0531	-1.45828	-1.46298	-1.12383	-1.85655	-1.60659	0	6755508	4993002	7017593	8417822	5237877	5226006	9632204	5717056	6586622	3118384	4172000	4764128	5018966	4952607
Pos_56355	493	5		1556	1	5	38.11	[M+H]+	333.154	38.11_333.2											369723	373164	371510	380193	590528	607778	453919	424737	1.00931	1.00483	1.02832	1.02921	-1.30095	-1.39034	0	256201	333323	453284	436084	335519	431365	390493	335277	378690	384573	399626	323152	255448	361299
Pos_56370	494	5		1557	1	8	38.12	[M+H]+	223.559	38.12_223.6											94395.2	99031	150353	114002	218700	200132	141137	115611	1.04911	1.59281	1.20771	-1.09278	-1.54956	-1.89169	0	73259	74114	158066	72142	106122	86073	136164	67765	145172	110724	150651	194866	91379	110776
Pos_41787	495	5		1080	1	5	27.76	[M+H]+	460.156	27.76_460.2											2514.25	2428	2444.5	2710.75	62162	21157	25650.5	25643.5	-1.03552	-1.02853	1.07815	-2.93813	-2.42342	-2.42408	3	2572	2523	2449	2513	2528	2515	2338	2331	2354	2686	2328	2410	2700	2730
Pos_58368	496	5		1630	1	4	40.19	[M+H]+	547.707	40.19_547.7											2414.25	2621.75	2463.25	2509	28771.5	12028.5	13631.2	14603.2	1.08595	1.0203	1.03925	-2.39194	-2.1107	-1.97021	2	2344	2302	2533	2478	2707	2670	2445	2665	2646	2433	2374	2400	2675	2444
Pos_60826	497	5		1723	1	3	43.93	[M+H]+	776.248	43.93_776.2											2431.5	2510.5	2457.5	2572.5	67305.8	65196.5	55800	28117.8	1.03249	1.01069	1.05799	-1.03235	-1.2062	-2.39371	1	2463	2299	2512	2452	2534	2588	2370	2550	2411	2617	2521	2281	2724	2674
Pos_59445	498	5		1669	0.982862	5	41.47	[M+H]+	225.075	41.47_225.1											2537	2371.25	2510	2598	26371.8	12411	8344.25	4570.25	-1.0699	-1.01076	1.02404	-2.12487	-3.16047	-5.77031	3	2402	2510	2569	2667	2300	2352	2415	2418	2552	2582	2563	2343	2747	2625
Pos_33623	499	5		850	1	2	22.41	[M+H]+	307.114	22.41_307.1											6451.25	4804.75	7365.5	2424.5	43912.5	22603	17268.5	7490	-1.34268	1.14172	-2.66086	-1.94277	-2.54292	-5.86282	3	2399	2430	2687	18289	2458	2534	11931	2296	2707	2348	2531	21876	2750	2268
Pos_23340	500	5		559	1	7	16.25	[M+H]+	225.035	16.25_225											27935.5	244348	31311.8	47723.8	117744	708840	308261	321374	8.74686	1.12086	1.70835	6.02017	2.61806	2.72942	4	2695	35812	70835	2400	98444	104147	618111	156690	2253	69282	51177	2535	71841	2505
Neg_26025	501	5		752		2	25.72	[M-H]-	242.997	25.72_243											12663.2	14006.6	8494.13	11769.1	22336.6	36088.1	41231.1	27179.4	1.10608	-1.49082	-1.07598	1.61565	1.8459	1.21681	0	13197.4	21622.3	7044.89	8788.39	15073.7	12645.9	14620.3	13686.5	3396.8	13989.3	12464.1	4126.32	4951.21	11880.1
Neg_35495	502	5		1142		2	39.55	[M-H]-	397.15	39.55_397.2											8189.74	14297.6	9001.64	11953.4	14837.2	21478.8	18413.6	15455.1	1.74579	1.09914	1.45956	1.44763	1.24104	1.04164	0	6808.08	12166.1	7421.49	6363.24	9412.12	8690.72	19309.2	19778.1	7067.53	4863.43	6984.48	17091.1	9020.63	10689.2
Neg_21574	503	5		583		2	19.94	[M-H]-	495.234	19.94_495.2											49716.2	42857.5	75763.5	48994.4	101978	72038.5	99392.5	107299	-1.16003	1.52392	-1.01473	-1.4156	-1.02601	1.05218	0	65883.9	54287.1	58800.5	19893.2	85631.3	4100.25	37822.4	43876.1	72273.5	87134.3	66489.1	77157.2	63084.7	3882.03
Neg_22419	504	5		611		13	20.73	[M-H]-	409.172	20.73_409.2											6954.64	6869.51	16387.4	22355.6	43384.9	20474.3	40339.3	33389.3	-1.01239	2.35633	3.21448	-2.11899	-1.0755	-1.29936	3	17559.5	3622.65	3596.95	3039.43	4908.53	3433.86	15780.1	3355.54	7684.18	18391.5	9103.97	30370	27699.8	15365.2
Pos_20169	505	5		464	1	3	13.78	[M+H]+	397.073	13.78_397.1											262048	84393.5	82499.5	248527	357887	509896	296550	227683	-3.10507	-3.17636	-1.0544	1.42474	-1.20684	-1.57186	2	157107	282961	223450	384673	2459	2659	181423	151033	160134	2524	2488	164852	309093	83264
Pos_45620	506	5		1205	0.977352	2	30.09	[M+H]+	443.115	30.09_443.1											72863	24947	29026	84395	111523	108382	84330.8	79389	-2.92071	-2.51027	1.15827	-1.02899	-1.32245	-1.40477	2	36024	98254	50395	106779	2711	2531	59311	35235	55625	2729	2440	55310	87217	59756
Pos_10450	507	5		217	1	3	5.52	[M+H]+	178.05	5.52_178											40744.5	30624.5	25625	56752.5	68157.8	130076	77904.2	67162.2	-1.33045	-1.59003	1.39289	1.90845	1.143	-1.01482	0	35447	43319	29597	54615	2611	2654	71356	45877	52606	2648	2333	44913	85777	12659
Pos_18642	508	5		421	1	4	12.5	[M+H]+	419.117	12.5_419.1											228858	87676.5	86204.2	206454	258771	441791	261896	198938	-2.61026	-2.65484	-1.10852	1.70726	1.01207	-1.30076	2	138697	281691	226881	268164	2713	2438	167050	178505	198589	2505	2435	141288	367909	126664
Pos_57728	509	5		1605	1	4	39.54	[M+H]+	465.135	39.54_465.1											19738.8	20012.2	14709.2	52006.2	39005	48845.5	55058.5	47118.8	1.01386	-1.34193	2.63473	1.25229	1.41158	1.20802	1	26081	2658	25462	24754	2304	2473	33089	42183	35754	2370	2483	18230	72303	24997
Pos_23697	510	5		569	1	9	16.42	[M+H]+	548.172	16.42_548.2											14220.5	19132.8	14268.5	48984.2	83728	152784	151644	86233.5	1.34543	1.00338	3.44462	1.82476	1.81116	1.02992	1	6284	2705	8063	39830	2300	2385	42832	29014	27451	2524	2736	24363	102011	6620
Pos_51618	511	5		1395	1	8	34.17	[M+H]+	497.199	34.17_497.2											103608	81652.8	135370	170410	249962	405887	303971	206819	-1.26889	1.30656	1.64475	1.6238	1.21607	-1.2086	0	94920	125280	122828	71404	2618	2618	173119	148256	109783	326286	2356	103054	233876	99032
Pos_23581	512	5		564	1	9	16.39	[M+H]+	302.053	16.39_302.1											70677.2	127647	89254.8	125291	239390	333592	260479	188153	1.80605	1.26285	1.77272	1.39351	1.08809	-1.27232	0	51583	41288	79279	110559	153655	119242	164359	73332	2668	85399	179819	89133	79187	212167
Pos_35551	513	5		908	1	5	23.69	[M+H]+	517.097	23.69_517.1											34030	32795.8	49453.8	42296.8	69681.8	113194	65465.5	49528	-1.03763	1.45324	1.24293	1.62444	-1.0644	-1.40692	0	31313	23129	29681	51997	45958	57119	2286	25820	26452	57807	74217	39339	18845	79273
Pos_42989	514	5		1123	1	4	28.56	[M+H]+	1155.32	28.56_1155.3											1.53706e+06	1.11366e+06	714594	1.88197e+06	2.43312e+06	3.92868e+06	2658720	2.87946e+06	-1.38019	-2.15095	1.2244	1.61467	1.09272	1.18344	1	2631051	1020927	1905393	590850	1127516	1520814	559571	1246729	426318	989686	1109593	332779	1583262	2346141
Neg_25091	515	5	41	719		10	24.57	[M-H]-	165.019	24.57_165	Formylsalicylic acid (C14096 /C14100)	C14096	C8H6O4	[M-H]-	165.019	0.236336	benzoic acids	2	magma_kegg		2.07646e+06	2.1385e+06	1.79033e+06	2.34768e+06	3.18137e+06	2.62739e+06	3.11953e+06	3.68255e+06	1.02988	-1.15982	1.13061	-1.21085	-1.01982	1.15754	0	2.26485e+06	1.80662e+06	2.2401e+06	1.99428e+06	2.86283e+06	2.34058e+06	1.53419e+06	1.81641e+06	2.18083e+06	1.70808e+06	1.69961e+06	1.5728e+06	1.98376e+06	1.5498e+06
Pos_44702	516	5		1175	1	3	29.57	[M+H]+	463.195	29.57_463.2											2496.75	2526	2521	2474	15215.2	20227.8	14499.2	23235	1.01172	1.00971	-1.0092	1.32944	-1.04938	1.52709	0	2599	2253	2707	2428	2670	2732	2381	2321	2667	2726	2420	2271	2656	2251
Neg_22451	517	5		612		3	20.76	[M-H]-	491.132	20.76_491.1											23268.7	20814.1	18391.4	27907.7	47257.1	37716.8	26761	32442.4	-1.11793	-1.2652	1.19937	-1.25294	-1.76589	-1.45664	0	26189.6	24577.3	19825.3	22482.6	15751	18818.1	20767.7	27919.7	13187.5	18074.5	20103	22200.7	38324.2	26995
Pos_49610	518	5		1330	1	4	32.71	[M+H]+	793.289	32.71_793.3											2593.5	7307.75	2528.25	14823	31014.8	35949.5	14513.5	42692.2	2.81772	-1.02581	5.71544	1.15911	-2.13696	1.37651	3	2713	2547	2668	2446	2525	2505	2279	21922	2568	2270	2694	2581	51542	2690
Neg_26257	519	5		760		3	25.97	[M-H]-	959.305	25.97_959.3											14157.7	9055.18	17017.3	31126.9	31699.6	44530	36698.9	39570.2	-1.5635	1.20198	2.19858	1.40475	1.15771	1.24829	1	7904.2	24373	8666.53	15687.2	8221.31	3000.07	17816	7183.3	3360.71	18798.8	26720.4	19189.5	27748	27058.5
Pos_23019	520	5		545	0.95251	2	16.04	[M+H]+	231.049	16.04_231											34610	4778	39666.8	21282.2	126579	85359	111716	109982	-7.24362	1.14611	-1.62624	-1.4829	-1.13304	-1.1509	1	61455	2573	38197	36215	2371	2333	2719	11689	2476	32171	94396	29624	2705	77469
Neg_16827	521	5		433		3	15.01	[M-H]-	775.21	15.01_775.2											292209	121556	190598	124684	460497	351251	493225	615412	-2.4039	-1.53312	-2.3436	-1.31102	1.07107	1.33641	2	113569	266998	469974	318296	4322.28	3341.99	211453	267107	3772.06	4392.46	344955	409272	4471.21	129048
Pos_46818	522	5		1241	1	2	30.83	[M+H]+	378.086	30.83_378.1											31530.5	5563	29601	8734.75	75841.2	56166.5	119504	59208.8	-5.6679	-1.06518	-3.60978	-1.35029	1.57571	-1.28091	2	37038	2676	36441	49967	2596	2444	2683	14529	37635	44570	2420	33779	2476	2415
Pos_10311	523	5		215	1	3	5.39	[M+H]+	318.154	5.39_318.2											2534.5	2568.25	2318.75	2519.75	26430	42344	70300.2	42883.5	1.01332	-1.09305	-1.00585	1.60212	2.65987	1.62253	1	2595	2689	2288	2566	2598	2526	2405	2744	2317	2255	2420	2283	2538	2729
Pos_30242	524	5		751	0.994812	2	20.1	[M+H]+	289.07	20.1_289.1											10998.2	2498	2378.75	2581.5	127194	83017.8	128213	177238	-4.40282	-4.62354	-4.26041	-1.53213	1.00801	1.39345	3	2348	2470	2637	36538	2385	2595	2296	2716	2278	2474	2325	2438	2478	2699
Pos_36788	525	5		943	1	5	24.53	[M+H]+	283.08	24.53_283.1											46967.5	85837.2	86066.2	98137.5	203946	248281	245196	312464	1.82759	1.83246	2.08948	1.21738	1.20226	1.53209	1	61166	52686	2372	71646	80630	85622	87683	89414	99371	59363	95880	89651	84338	116966
Neg_27360	526	5		805		5	27.61	[M-H]-	673.169	27.61_673.2											24032.3	52253.4	37155.7	55500.5	84564.4	104182	119456	136575	2.1743	1.54607	2.30941	1.23198	1.41261	1.61505	2	24595.3	29474.5	21762	20297.5	44505.2	42171.9	52887.1	69449.5	27015.7	37805.5	38773.4	45028.1	52130.6	63102.6
Pos_38981	527	5		1002	1	3	25.85	[M+H]+	321.144	25.85_321.1											53501.5	92520.8	45111.2	85849	136940	116800	103536	131830	1.72931	-1.18599	1.60461	-1.17242	-1.32264	-1.03876	0	70340	23311	57312	63043	84518	92757	117714	75094	65564	2372	41217	71292	81910	83878
Neg_18817	528	5		496		11	17.02	[M-H]-	347.098	17.02_347.1											1.91968e+06	1.65512e+06	1.72648e+06	2.07424e+06	2.91658e+06	2.75881e+06	1.99992e+06	2.26376e+06	-1.15985	-1.11191	1.08051	-1.05719	-1.45835	-1.28838	0	1.72547e+06	1.67653e+06	2.26746e+06	2.00926e+06	1.36031e+06	1.38991e+06	1.83955e+06	2.0307e+06	1.5441e+06	1.60098e+06	2.0356e+06	1.72524e+06	2.04011e+06	1.8477e+06
Neg_16875	529	5		435		2	15.05	[M-H]-	347.098	15.05_347.1											59638	59097.6	59603.9	75831.8	98079.8	102176	69626	78530.4	-1.00914	-1.00057	1.27154	1.04177	-1.40867	-1.24894	0	60129.7	39127.3	78866	60429	46758.1	52765.4	57079.9	79787.1	53096.8	51691.3	75240	58387.8	74000.8	72989.8
Pos_40335	530	5		1040	1	6	26.74	[M+H]+	531.169	26.74_531.2											491376	369571	437640	527772	797767	643302	590264	715458	-1.32959	-1.12279	1.07407	-1.24011	-1.35154	-1.11504	0	475858	514222	488951	486475	302647	387182	412345	376109	486502	386361	457774	419925	386448	387039
Pos_34161	531	5		863	1	15	22.76	[M+H]+	311.076	22.76_311.1											1760711	1422606	1310667	1.8826e+06	2.77871e+06	2.3619e+06	2.08951e+06	2.15639e+06	-1.23767	-1.34337	1.06923	-1.17647	-1.32983	-1.28859	0	1607094	1526715	1786408	2122627	1059319	1041716	1757657	1831732	1776215	799392	989553	1677508	1548802	1571971
Neg_36784	532	5		1215		2	44.01	[M-H]-	487.339	44.01_487.3											40109.4	57217.4	61511.5	65392.9	76636.9	92456.7	85965.1	78990.8	1.42653	1.53359	1.63036	1.20643	1.12172	1.03072	0	37246	30907	31994.1	60290.5	61629.6	48034.7	57538	61667.4	49601.7	53403.8	59227.2	83813.4	62623	75269.1
Neg_16419	533	5		422		5	14.57	[M-H]-	955.408	14.57_955.4											70700.9	106734	106081	125407	274475	348616	257251	207901	1.50966	1.50042	1.77377	1.27012	-1.06695	-1.32022	0	72109.9	65674.5	61364.7	83654.6	88609.4	98667.9	98824.3	140836	68689.8	85306.2	112005	158324	144337	152799
Neg_15520	534	5		389		2	13.66	[M-H]-	382.114	13.66_382.1											17368.6	9662.14	12976	19142.5	79427.3	144893	78874.7	64603.9	-1.79759	-1.33852	1.10213	1.82423	-1.00701	-1.22945	0	11702.4	18748.2	31866.3	7157.38	6934	4058.03	14927.7	12728.8	3733.39	26585.2	3247.62	18337.7	6629.87	6225.47
Pos_58567	535	5		1638	1	4	40.44	[M+H]+	508.11	40.44_508.1											65665	59787.8	51848.2	88620	287498	196381	238779	309655	-1.0983	-1.26648	1.34958	-1.46398	-1.20403	1.07707	0	105762	22870	54996	79032	25010	136088	35394	42659	26193	32505	92225	56470	2470	147269
Pos_60582	536	5		1712	1	8	43.31	[M+H]+	737.227	43.31_737.2											305576	220154	241942	317012	1.03142e+06	678158	739801	779858	-1.38801	-1.26301	1.03742	-1.52092	-1.39419	-1.32258	0	301733	173719	298867	447987	119811	294384	262468	203955	315202	117105	287927	247535	130027	429436
Pos_34642	537	5		880	1	2	23.1	[M+H]+	1185.32	23.1_1185.3											52711.2	55758.8	29186.2	49768	138674	213914	159108	158993	1.05781	-1.80603	-1.05914	1.54257	1.14735	1.14652	0	56936	39818	37735	76356	2289	146830	38224	35692	39659	2494	27799	46793	15971	57911
Pos_59334	538	5		1667	1	23	41.39	[M+H]+	983.276	41.39_983.3											2.32048e+06	1.51425e+06	1.57048e+06	2.60038e+06	6.27052e+06	6.19358e+06	5.3677e+06	5300769	-1.53242	-1.47757	1.12062	-1.01242	-1.1682	-1.18295	0	2072165	2126735	2446282	2636740	807681	1605272	2135368	1508698	2275620	829165	1395660	1781457	1680639	2597786
Pos_58946	539	5		1654	1	9	40.98	[M+H]+	983.276	40.98_983.3											729580	459406	429435	848449	1.65836e+06	1.7528e+06	1.56795e+06	1.54125e+06	-1.5881	-1.69893	1.16293	1.05694	-1.05767	-1.07599	0	595482	591586	771573	959681	254367	591925	574680	416651	537142	42450	563847	574302	422050	836038
Neg_36265	540	5		1188		3	41.51	[M-H]-	435.223	41.51_435.2											37244.8	20166.6	29446.1	40651.1	77838.5	62154.6	62572.4	51156.4	-1.84685	-1.26485	1.09146	-1.25234	-1.24398	-1.52158	0	37043	38366.7	42088.5	31480.9	25023.4	21805.7	15699.1	18138.2	30796.7	34517.1	26329.4	26141.3	49245.4	26817.2
Neg_17505	541	5		450		5	15.74	[M-H]-	309.119	15.74_309.1											138450	114841	79078.6	142918	308563	265946	228304	173492	-1.20558	-1.75079	1.03227	-1.16025	-1.35154	-1.77854	0	152205	153642	134412	113541	89666.6	124403	149164	96129.4	65670.4	75474.9	113599	61570.5	123601	186247
Pos_22573	542	5		535	1	6	15.8	[M+H]+	287.11	15.8_287.1											33364.8	48541.5	16169	59446.5	145988	132279	108778	85874.8	1.45487	-2.0635	1.78172	-1.10363	-1.34207	-1.7	1	2274	60812	27823	42550	57839	40922	42029	53376	33134	26990	2254	2298	94813	26886
Pos_19781	543	5		452	1	2	13.38	[M+H]+	534.999	13.38_535											32705.5	83830.8	41437.8	99635.8	319093	280730	204058	174440	2.5632	1.267	3.04645	-1.13665	-1.56373	-1.82924	2	15322	110320	2467	2713	135323	72768	2315	124917	2671	57295	103178	2607	121355	106222
Pos_42866	544	5		1117	1	8	28.5	[M+H]+	469.123	28.5_469.1											628666	451389	413861	361309	1779660	1.45299e+06	1163326	1.52541e+06	-1.39274	-1.51903	-1.73997	-1.22483	-1.5298	-1.16667	0	749757	491496	469304	804108	228397	229224	773520	574416	690896	234871	137639	592037	340875	452351
Neg_27573	545	5		814		12	28	[M-H]-	584.648	28_584.6											363297	242523	176229	353765	522002	709008	709100	635236	-1.49799	-2.0615	-1.02694	1.35825	1.35842	1.21692	1	287797	355058	495649	314684	283819	280936	119216	286123	154486	192775	153515	204139	361345	289815
Neg_22345	546	5		608		6	20.64	[M-H]-	329.088	20.64_329.1											32896.6	11025	11596.8	22771.7	132123	188966	145294	159429	-2.98382	-2.83669	-1.44463	1.43023	1.09969	1.20667	2	25019.4	24524	26522.4	55520.6	4812.33	3777.24	9783.02	25727.4	4930.83	9363.16	14278.1	17815.2	21847.2	22967.9
Neg_32138	547	5		995		2	33.8	[M-H]-	915.277	33.8_915.3											6102.5	6172.32	4937.68	8401.04	71003.4	89980.5	65853.1	74548.3	1.01144	-1.2359	1.37666	1.26727	-1.07821	1.04993	0	6320.55	6814.79	6387.04	4887.61	5406.03	3197.94	6298.88	9786.45	4710.65	6110.58	3662.07	5267.43	8139.2	5648.43
Neg_19250	548	5		512		4	17.56	[M-H]-	414.104	17.56_414.1											41460.8	50592.4	28860.4	58414.1	111263	147337	130037	122389	1.22025	-1.4366	1.4089	1.32422	1.16873	1.09999	0	40484.8	49417.4	30450	45491	47051.7	43563.1	45357.1	66397.7	31913.1	35448.1	36063.4	12017	53745.1	54199.5
Neg_33018	549	5		1026		4	35.02	[M-H]-	591.172	35.02_591.2											40989.6	56303.3	39470.6	57819	131557	202126	146164	149673	1.3736	-1.03849	1.41058	1.53641	1.11103	1.1377	0	28791.1	51285.1	50188.1	33694.2	54887.6	59215.2	54883.1	56227.4	39667.3	36816.3	37787.7	43611.1	68498.2	44629.6
Neg_33571	550	5		1047		3	35.83	[M-H]-	591.172	35.83_591.2											62698.6	75497	59889.6	82065.6	167429	197232	158676	177255	1.20413	-1.0469	1.30889	1.178	-1.05516	1.05869	0	49774.8	64802.7	82340.3	53876.4	83983	64317.5	71041.8	82645.6	63331.3	56682.7	57202.2	62342.1	82039	74013.3
Neg_20262	551	5		546		6	18.77	[M-H]-	963.242	18.77_963.2											73751.5	62657.8	39878	91142.4	239272	289234	285583	285067	-1.17705	-1.84943	1.2358	1.20881	1.19355	1.19139	0	59435.4	87486.6	64740.9	83343.2	64438.3	61109.4	50592.2	74491.2	39241.9	41770.9	34710	43789.4	77467.1	96274.9
Neg_28776	552	5		868		13	29.55	[M-H]-	680.178	29.55_680.2											1.25415e+06	1.3411e+06	1.03411e+06	1.53024e+06	2.34915e+06	2.84238e+06	2.78969e+06	3.19535e+06	1.06933	-1.21278	1.22014	1.20996	1.18753	1.36022	0	1.23704e+06	1.54772e+06	1.20196e+06	1.02987e+06	1.343e+06	1.26846e+06	1.12341e+06	1.62951e+06	941890	969027	1.13332e+06	1.0922e+06	1.50084e+06	1.54563e+06
Neg_24608	553	5		696		2	23.78	[M-H]-	580.24	23.78_580.2											22919.4	18137.3	13430.6	27605.1	127486	129923	141106	159370	-1.26366	-1.70651	1.20444	1.01912	1.10684	1.2501	0	35452.4	24391.2	11518.2	20315.8	24639.1	26635.8	16558.7	4715.67	4218.23	18972.6	12060.6	18470.9	31249.5	20236.2
Neg_36439	554	5		1198		2	42.1	[M-H]-	268.094	42.1_268.1											11183	12935.2	9122.88	14268.6	44073.4	52526.2	50746.6	54489.1	1.15668	-1.22582	1.27591	1.19179	1.15141	1.23633	0	20272.3	16993.8	3302.37	4163.59	18227.7	17171.4	13049.3	3292.23	14723.7	13709	4496.71	3562.1	16232.3	16215.9
Neg_23141	555	5		640		9	21.88	[M-H]-	580.238	21.88_580.2											163831	207140	166271	160584	1.01884e+06	1.14928e+06	1.05156e+06	1.01566e+06	1.26436	1.01489	-1.02022	1.12803	1.03212	-1.00313	0	196041	134818	131519	192945	243734	276693	155844	152290	146999	238334	123380	156370	162264	122666
Neg_26024	556	5		751		7	25.72	[M-H]-	831.197	25.72_831.2											61480.8	45281.6	44953.2	54413.5	236824	291652	295451	300985	-1.35774	-1.36766	-1.12988	1.23151	1.24755	1.27092	0	54640.7	65445.2	64899.8	60937.8	71172.8	50971.4	34064.4	24917.8	33954.1	56483.4	37621.4	51753.9	72378.9	47356.3
Neg_31112	557	5		952		2	32.34	[M-H]-	419.191	32.34_419.2											12807.7	13183.3	17252.2	4950.04	90951.1	54745	77633.1	92840.9	1.02932	1.34702	-2.58739	-1.66136	-1.17155	1.02078	1	4823.25	11794.1	20236.8	14376.6	4593.72	3947.17	19515.7	24676.4	24036.9	4453.33	17193.5	23324.8	3074.24	3317.78
Pos_44924	558	5		1182	1	5	29.71	[M+H]+	504.149	29.71_504.1											232294	91768.5	95896.5	143980	489444	382522	322834	447142	-2.53131	-2.42234	-1.61337	-1.27952	-1.51608	-1.0946	2	187250	195855	270219	275853	56209	58338	141943	110584	150503	46079	77520	109484	104233	151528
Pos_45396	559	5		1199	1	2	29.97	[M+H]+	403.119	29.97_403.1											21862.2	12403.5	14839.2	18798.5	86866.5	74842.5	77138	76929	-1.76259	-1.47327	-1.16298	-1.16066	-1.12612	-1.12918	0	2675	53766	28284	2724	2674	2393	21912	22635	33926	2315	2437	20679	29557	23827
Pos_3603	560	5		38	1	18	1.96	[M+H]+	227.949	1.96_227.9											1.60339e+07	7.94321e+06	1.06272e+07	10441927	3.38525e+07	21916873	3.15578e+07	3.16446e+07	-2.01856	-1.50876	-1.53553	-1.54459	-1.07271	-1.06977	1	15267023	15619472	12788366	20460568	7005191	5435499	10542849	8789286	12999530	6504278	10651830	12353152	9258461	15368984
Pos_19368	561	5		438	1	5	13.06	[M+H]+	353.17	13.06_353.2											24410	2525.25	17789.8	9053.75	346716	225974	294047	360665	-9.66637	-1.37214	-2.69612	-1.53431	-1.17912	1.04023	2	7365	25076	20078	45121	2733	2546	2527	2295	45072	2731	2594	20762	2457	18684
Neg_31772	562	5		978		6	33.22	[M-H]-	636.199	33.22_636.2											74769.3	73499.8	60982	68456.8	159515	122063	132900	124476	-1.01727	-1.22609	-1.09221	-1.30683	-1.20027	-1.28149	0	82932	74329.2	62718.7	79097.4	91321.3	87416.9	63669.1	51591.8	65993	46696.2	66736	64502.7	91086	55793.3
Pos_61415	563	5		1752	1	4	45.32	[M+H]+	471.221	45.32_471.2											55209	54730.8	25900	60843.2	241122	231980	132996	184954	-1.00874	-2.13162	1.10205	-1.03941	-1.813	-1.30368	1	47087	62837	69794	41118	61236	26134	54293	77260	2615	2312	42705	55968	41629	45934
Neg_25285	564	5		726		4	24.87	[M-H]-	642.099	24.87_642.1											105735	82579.1	87320.5	102422	230678	199979	151618	182213	-1.28041	-1.21089	-1.03235	-1.15351	-1.52144	-1.26598	0	114076	113731	98642.5	96491.6	91998.4	76857	78017.9	83442.9	77502.8	106906	71907.7	92965.2	113924	78705.4
Neg_27317	565	5		803		16	27.56	[M-H]-	325.093	27.56_325.1											410551	219984	403947	309613	1.49843e+06	1.41852e+06	959464	932189	-1.86628	-1.01635	-1.32601	-1.05633	-1.56173	-1.60743	0	421467	451994	290128	478615	230820	147474	219148	282493	354956	526126	407749	326957	284206	266894
Neg_19354	566	5	36	517		9	17.69	[M-H]-	329.088	17.69_329.1	1-O-Vanilloyl-beta-D-glucose	C20470	C14H18O9	[M-H]-	329.088	-0.352489	phenolic glycosides	2	magma_kegg		786680	378709	473656	476717	2.21682e+06	1.42561e+06	1.18093e+06	1.30241e+06	-2.07727	-1.66087	-1.6502	-1.55499	-1.87719	-1.70209	1	810749	710843	672146	952982	358887	361208	380940	413800	447243	546411	460246	440727	548343	433861
Neg_27738	567	5		820		6	28.2	[M-H]-	473.203	28.2_473.2											233578	204054	219147	212696	400380	342971	273334	332371	-1.14469	-1.06585	-1.09818	-1.16739	-1.4648	-1.20462	0	228851	222670	238045	244748	221918	210290	201268	182739	227656	231846	185538	231546	215597	186006
Pos_61564	568	5		1761	1	9	45.58	[M+H]+	721.232	45.58_721.2											189052	186608	146188	240326	1.63192e+06	1540877	1.43527e+06	1.08366e+06	-1.01309	-1.29321	1.27121	-1.05909	-1.13701	-1.50593	0	157277	68702	277309	252920	172413	148138	257539	168344	248862	2718	119134	214039	135028	305148
Pos_59261	569	5		1665	1	7	41.28	[M+H]+	515.175	41.28_515.2											140717	279374	243532	302064	894887	888382	783701	649952	1.98536	1.73065	2.14661	-1.00732	-1.14187	-1.37685	1	114358	135945	164967	147597	243180	278213	370955	225148	259703	199522	258383	256518	315224	291302
Pos_57566	570	5		1596	1	3	39.25	[M+H]+	860.258	39.25_860.3											2574	2484.25	2682.75	2482.5	230986	236490	160118	179741	-1.03613	1.04225	-1.03686	1.02383	-1.44259	-1.2851	0	2436	2689	2723	2448	2425	2320	2618	2574	2596	2748	2679	2708	2375	2319
Pos_22021	571	5		517	1	3	15.29	[M+H]+	336.107	15.29_336.1											2508	2592.25	2470.75	2446	76641	91398	77199	79555.8	1.03359	-1.01508	-1.02535	1.19255	1.00728	1.03803	0	2254	2701	2496	2581	2555	2663	2677	2474	2359	2386	2744	2394	2470	2585
Pos_50317	572	5		1353	1	13	33.23	[M+H]+	638.21	33.23_638.2											691205	579257	442192	736245	2.02642e+06	1.44336e+06	1.62302e+06	1.45181e+06	-1.19326	-1.56313	1.06516	-1.40396	-1.24855	-1.39579	0	658797	824144	563064	718816	652519	423523	621813	619172	717529	93461	385648	572129	657309	671127
Pos_32081	573	5		804	1	2	21.27	[M+H]+	322.212	21.27_322.2											113729	92695.5	100154	93803.5	269626	198261	222591	200962	-1.22691	-1.13555	-1.21242	-1.35996	-1.21131	-1.34168	0	102692	123996	121760	106468	81316	121860	85846	81760	102549	100519	85132	112414	73153	130776
Pos_36627	574	5		939	1	6	24.4	[M+H]+	666.199	24.4_666.2											137708	59789.5	67299	113879	441444	276064	286643	332433	-2.30321	-2.0462	-1.20924	-1.59907	-1.54005	-1.32792	2	134886	69288	192973	153683	14759	2747	115947	105705	118277	2368	42771	105780	53238	119030
Pos_50515	575	5		1360	1	4	33.34	[M+H]+	429.627	33.34_429.6											75391	32179.5	24292.2	68193	255315	209351	191216	207544	-2.34283	-3.1035	-1.10555	-1.21955	-1.33522	-1.23018	2	78726	58102	93484	71252	2413	23213	57206	45886	51440	2400	2715	40614	37618	82171
Pos_38776	576	5		994	1	6	25.73	[M+H]+	1082.31	25.73_1082.3											122399	33452.8	51582.2	80702.2	472631	347351	387770	410022	-3.65886	-2.37289	-1.51667	-1.36067	-1.21884	-1.1527	2	120344	100454	149161	119637	25675	2363	85463	20310	70072	36193	43072	56992	52674	106294
Pos_49943	577	5		1341	1	8	33	[M+H]+	475.3	33_475.3											280454	173490	239865	254063	915096	621206	695172	656575	-1.61654	-1.16922	-1.10388	-1.4731	-1.31636	-1.39374	0	238370	280973	248507	353968	104226	188945	233705	167086	308778	137842	245329	267511	222025	316981
Pos_41475	578	5		1073	1	21	27.55	[M+H]+	383.17	27.55_383.2											807024	413974	580486	641285	2.53072e+06	2.00522e+06	1726483	1.69967e+06	-1.94946	-1.39025	-1.25845	-1.26207	-1.46582	-1.48895	0	722418	765486	900428	839763	197175	414415	579878	464428	575133	371867	666085	708860	534018	625817
Pos_32539	579	5		819	1	7	21.58	[M+H]+	876.258	21.58_876.3											267944	144956	163979	211135	1.34213e+06	956877	944250	1.01083e+06	-1.84845	-1.63401	-1.26906	-1.40262	-1.42137	-1.32775	0	244009	296631	276692	254442	118449	94055	204729	162589	234922	104575	120641	195777	137926	248469
Neg_30281	580	5		930		3	31.6	[M-H]-	915.278	31.6_915.3											14503.9	12260.3	13629.2	19689.2	339057	226499	225018	209038	-1.18299	-1.06418	1.35752	-1.49695	-1.5068	-1.62198	0	13043.1	9505.44	21093.6	14373.4	3379.41	13172	9540.04	22949.7	11206.7	13266.6	13213.2	16830.3	16575.6	20127.2
Pos_60687	581	5		1717	1	4	43.54	[M+H]+	744.433	43.54_744.4											346990	211225	318464	286118	751482	662454	634115	648134	-1.64275	-1.08957	-1.21275	-1.13439	-1.18509	-1.15945	0	371664	417205	290143	308949	13262	257680	270798	303159	335634	279214	341310	317698	289756	347676
Neg_10025	582	5		222		2	4.58	[M-H]-	368.099	4.58_368.1											15639.6	6205.4	9734.62	9144.83	86167.1	83184.8	67580.1	73002.7	-2.52032	-1.60659	-1.71021	-1.03585	-1.27504	-1.18033	1	3605.97	15615	24426.9	18910.4	4290.65	4654.89	9123.51	6752.53	4012.41	3282.03	18459.4	13184.6	3064	3392.15
Pos_57716	583	5		1604	1	4	39.52	[M+H]+	411.68	39.52_411.7											2461.5	2531.75	2491.75	2523.75	116753	116936	82978.2	112049	1.02854	1.01229	1.02529	1.00156	-1.40703	-1.04198	0	2483	2296	2517	2550	2536	2585	2406	2600	2564	2330	2640	2433	2679	2339
Neg_29846	584	5		910		3	30.97	[M-H]-	1080.3	30.97_1080.3											21106.8	8495.99	5628.65	17650.9	100657	93015.9	80477.6	84836.3	-2.48432	-3.74988	-1.19579	-1.08214	-1.25074	-1.18648	2	16153.9	18087.3	34092.9	16093	4710.66	7061.04	3804.02	18408.2	4454.72	3838.05	7241.05	6980.79	19850.1	10628.4
Pos_35916	585	5	21	918	1	6	23.98	[M+H]+	252.086	23.98_252.1	4-Hydroxy-3-methoxy-cinnamoylglycine	C02564	C12H13NO5	[M+H]+	252.087	-2.74905	n-acyl-alpha amino acids	2	magma_KEGG		868520	539654	569864	685262	2.45215e+06	2.47701e+06	2.159e+06	2.34901e+06	-1.6094	-1.52408	-1.26743	1.01014	-1.13578	-1.04391	0	778517	906343	826130	963089	475134	462637	658230	562615	657268	497670	580007	544513	564523	661659
Pos_38360	586	5		983	1	9	25.49	[M+H]+	946.258	25.49_946.3											303106	160523	167352	203156	1.5675e+06	1317372	1.18911e+06	1.27814e+06	-1.88824	-1.81119	-1.49199	-1.18987	-1.31822	-1.2264	0	263654	324362	270462	353946	105593	128306	196346	211848	209404	81588	177273	201143	186804	307079
Pos_51216	587	5		1382	1	2	33.84	[M+H]+	371.133	33.84_371.1											2458	2466	2482.5	2626	176626	164158	158195	168002	1.00325	1.00997	1.06835	-1.07595	-1.1165	-1.05133	0	2338	2411	2357	2726	2591	2308	2269	2696	2419	2405	2723	2383	2733	2652
Pos_30789	588	5		766	1	5	20.38	[M+H]+	183.101	20.38_183.1											356423	277995	157828	336712	2.56943e+06	2.98658e+06	2.2046e+06	2497152	-1.28212	-2.2583	-1.05854	1.16235	-1.16549	-1.02895	1	305917	322894	481942	314940	329948	208395	299874	273763	274928	77884	2428	276072	300265	301718
Neg_15211	589	5		377		3	13.16	[M-H]-	327.072	13.16_327.1											114851	82428.1	97033.4	90678.3	310565	301634	273489	280246	-1.39334	-1.18362	-1.26657	-1.02961	-1.13557	-1.10819	0	117763	113352	105455	122832	83782.9	89612.6	77266.9	79050.1	94859.3	111516	85119.6	96638.6	88777.9	93578.8
Neg_25171	590	5		723		3	24.7	[M-H]-	609.09	24.7_609.1											59271	49295.5	41549.1	58780.3	230657	223514	217182	203707	-1.20236	-1.42653	-1.00835	-1.03196	-1.06205	-1.1323	0	67840.4	63581.4	57445.2	48216.8	55767.9	35534.5	57229.2	48650.4	34141.4	49782.7	36363.6	45908.7	55297.8	41612.6
Neg_24750	591	5	20	703		7	23.98	[M-H]-	206.082	23.98_206.1	N-Acetyl-L-phenylalanine	C03519	C11H13NO3	[M-H]-	206.082	-0.786094	phenylalanine and derivatives	2	magma_kegg, Metlin-MSMS		841702	613423	668708	698436	2.29804e+06	2.55271e+06	2.06871e+06	2.31529e+06	-1.37214	-1.2587	-1.20512	1.11082	-1.11086	1.00751	0	906303	800732	775753	884021	654044	628680	526944	644026	689393	800162	574463	610813	668513	568850
Neg_25854	592	5		748		6	25.54	[M-H]-	990.251	25.54_990.3											27506.6	12815.2	19067.5	26785.6	286662	307153	257175	327625	-2.14641	-1.44259	-1.02692	1.07148	-1.11466	1.1429	1	18671.9	17587	37982.2	35785.3	18331	3544.73	24762.1	4622.9	15499.7	29239.2	7912.83	23618.2	42675.8	8891.2
Neg_36328	593	5		1192		3	41.75	[M-H]-	1139.36	41.75_1139.4											3839.09	3753.69	4043.56	4153.74	220070	178083	177533	149596	-1.02275	1.05326	1.08196	-1.23577	-1.2396	-1.47109	0	4334.83	3059.67	3874.7	4087.17	3721	3324.01	4427.06	3542.7	3500.32	4495.46	3393.57	4784.89	4607.24	3357.94
Neg_36096	594	5		1177		2	41.08	[M-H]-	1139.36	41.08_1139.4											3276.17	3833.32	3789.49	3998.27	341574	318222	294560	250481	1.17006	1.15669	1.22041	-1.07338	-1.15961	-1.36367	0	3161.87	3336.68	3055.4	3550.71	4416.02	4052.53	3758.4	3106.34	4621.31	3265.42	3384.44	3886.8	4914.12	3873.86
Neg_22986	595	5		633		3	21.58	[M-H]-	874.244	21.58_874.2											41950.6	26349	34358.8	34736.7	185503	156679	143124	144267	-1.59211	-1.22096	-1.20767	-1.18397	-1.2961	-1.28583	0	46439.9	46559.8	50350.2	24452.4	31903.1	21193.5	20430.8	31868.6	37729	38446.9	29774.7	31484.5	39436.4	20071.3
Neg_26585	596	5		774		4	26.35	[M-H]-	874.244	26.35_874.2											62302.3	31103.6	46996.1	50262.8	216087	199716	171508	177947	-2.00306	-1.32569	-1.23953	-1.08197	-1.25993	-1.21434	1	71444.9	61899.4	59939.5	55925.3	9479.76	43769.4	22612.3	48553	55661.6	47516.3	41924.5	42881.8	59931.5	32792.7
Neg_24009	597	5		674		2	23.09	[M-H]-	1183.32	23.09_1183.3											4272.78	4850.55	3925.3	4811.73	20666.1	25105.5	18466.2	25113.4	1.13522	-1.08852	1.12614	1.21482	-1.11913	1.2152	0	4703.73	4810.28	3191.99	4385.13	7867.07	3529.82	4687.05	3318.24	3402.34	3955.92	4514.04	3828.92	3995.71	3985.9
Pos_42702	598	5		1111	1	8	28.37	[M+H]+	389.141	28.37_389.1											219195	56489.5	146670	258652	448152	501488	383634	400029	-3.88027	-1.49447	1.18001	1.11901	-1.16818	-1.1203	1	172736	160726	264685	278632	2266	2569	131570	89553	268898	87793	79074	150917	267465	134661
Pos_34469	599	5		873	1	3	22.96	[M+H]+	660.311	22.96_660.3											193954	198962	181534	203210	454580	693220	447994	402220	1.02582	-1.06841	1.04772	1.52497	-1.0147	-1.13018	0	187756	207445	223062	157552	166085	215097	256202	158462	201315	155256	161062	208504	197568	262697
Pos_55654	600	5		1532	1	2	37.53	[M+H]+	704.216	37.53_704.2											2448.25	2473.25	2450.75	2530.25	135548	220308	172860	125891	1.01021	1.00102	1.03349	1.62531	1.27526	-1.07671	0	2614	2320	2305	2554	2659	2323	2345	2566	2549	2288	2584	2382	2606	2648
Neg_10709	601	5		245		2	5.41	[M-H]-	345.119	5.41_345.1											4576.47	4477.11	4047.18	3820.75	100515	139932	142513	136861	-1.02219	-1.13078	-1.19779	1.39215	1.41783	1.36159	0	4963.55	4036.73	4981.3	4324.28	4889.02	4287.54	3986.03	4745.85	4376.85	3333.21	4208.63	4270.03	3553.13	4025.14
Pos_22811	602	5		539	1	3	15.91	[M+H]+	951.236	15.91_951.2											133719	104124	92572.2	155241	444559	678193	578636	579544	-1.28423	-1.44449	1.16095	1.52554	1.3016	1.30364	0	54072	183446	156445	140914	145770	2384	181788	86553	90596	2412	172897	104384	159765	85749
Pos_20759	603	5		480	1	6	14.23	[M+H]+	377.062	14.23_377.1											22777	54619.8	45827.2	47333.8	226024	473758	400589	324471	2.39802	2.012	2.07814	2.09606	1.77233	1.43556	4	2306	2476	39815	46511	2698	2452	122023	91306	98025	2738	2268	80278	102256	82019
Pos_57950	604	5		1612	1	3	39.88	[M+H]+	461.321	39.88_461.3											103467	88762.5	81204.8	133062	390561	850364	533886	335288	-1.16566	-1.27415	1.28604	2.17729	1.36697	-1.16485	1	86701	91782	116812	118573	112251	2747	125559	114493	123050	2422	112932	86415	138590	91728
Pos_43606	605	5		1141	1	14	28.97	[M+H]+	493.18	28.97_493.2											84771.5	48866.2	46832.2	104626	263157	418718	313586	266491	-1.73477	-1.81011	1.23421	1.59113	1.19163	1.01267	0	64353	49950	73863	150920	2664	2536	84845	105420	98689	2335	2369	83936	142427	96515
Pos_25585	606	5		625	1	5	17.49	[M+H]+	571.162	17.49_571.2											28735.8	31901.5	24994	84173.5	198576	320282	243319	191882	1.11017	-1.14971	2.92923	1.6129	1.22532	-1.03488	1	18499	12233	36252	47959	2609	2706	64141	58150	61219	2654	2722	33381	122820	42111
Pos_57443	607	5		1589	1	4	39.07	[M+H]+	481.287	39.07_481.3											2546.5	2511.5	2579.25	2419.5	284267	361556	307179	244982	-1.01394	1.01286	-1.05249	1.27189	1.0806	-1.16036	0	2664	2568	2438	2516	2597	2461	2422	2566	2582	2668	2740	2327	2332	2597
Pos_59068	608	5		1659	0.984296	8	41.07	[M+H]+	450.151	41.07_450.2											15289.8	29379.8	25070	23091	486829	651125	547226	451315	1.92153	1.63966	1.51023	1.33748	1.12406	-1.07869	0	13977	32862	2717	11603	2554	50408	34094	30463	26772	2745	40550	30213	39476	13250
Pos_59616	609	5		1676	1	5	41.75	[M+H]+	450.151	41.75_450.2											2446.75	2446.75	2572.5	2586.75	186853	243589	218884	148344	-1	1.05139	1.05722	1.30364	1.17142	-1.25959	0	2449	2455	2286	2597	2328	2542	2539	2378	2737	2649	2428	2476	2575	2611
Pos_50969	610	5		1374	1	6	33.64	[M+H]+	538.167	33.64_538.2											265280	113322	98924.8	176600	819305	823122	554528	553703	-2.34095	-2.68164	-1.50216	1.00466	-1.47748	-1.47968	2	253534	199327	343979	264282	154613	2590	153091	142993	171363	95336	2439	126561	136829	109564
Pos_27500	611	5		678	1	2	18.58	[M+H]+	402.284	18.58_402.3											89464.8	25698.5	18124	64122.8	282567	290319	223633	241080	-3.48132	-4.93626	-1.39521	1.02743	-1.26353	-1.17209	2	70141	66937	84590	136191	2746	2257	54772	43019	11695	2351	2480	55970	58870	71236
Pos_43279	612	5		1133	1	10	28.75	[M+H]+	498.136	28.75_498.1											594411	288201	321356	508648	2.67494e+06	2.77174e+06	2.21502e+06	2.27773e+06	-2.06249	-1.8497	-1.16861	1.03619	-1.20764	-1.17439	1	551788	435879	688018	701958	2742	152449	591788	405824	577737	169078	49092	489515	518209	415844
Pos_47037	613	5		1250	1	2	31.01	[M+H]+	1083.32	31.01_1083.3											23398.5	2483.75	9519.25	14442.2	169831	198471	134971	141178	-9.42063	-2.45802	-1.62014	1.16864	-1.25828	-1.20296	2	15915	20114	36959	20606	2308	2471	2691	2465	20641	2455	2695	12286	2677	2380
Pos_43034	614	5		1125	1	7	28.59	[M+H]+	275.088	28.59_275.1											26106.5	10209	8664.75	37810	199786	195440	171588	122971	-2.5572	-3.01295	1.4483	-1.02224	-1.16434	-1.62466	2	26243	26785	30604	20794	2560	2421	23230	12625	8619	2374	2654	21012	27934	42652
Pos_25929	615	5		634	1	3	17.72	[M+H]+	302.123	17.72_302.1											86080.5	33099.5	28022	97987.8	376072	311094	264275	255492	-2.60066	-3.07189	1.13833	-1.20887	-1.42303	-1.47196	2	61878	107352	77357	97735	2266	2738	60016	67378	59999	2415	2501	47173	131192	47125
Pos_39901	616	5		1029	1	3	26.47	[M+H]+	227.163	26.47_227.2											46184	2514.5	7260	3921	152154	226894	153488	169150	-18.3671	-6.36143	-11.7786	1.49122	1.00877	1.1117	3	41201	72172	31639	39724	2484	2551	2698	2325	22114	2374	2280	2272	2357	8326
Pos_47318	617	5		1260	1	5	31.24	[M+H]+	1203.34	31.24_1203.3											36549.8	13816	18312.2	40172.8	116806	148908	116084	123152	-2.64547	-1.99592	1.09913	1.27484	-1.00622	1.05433	1	51810	46681	2647	45061	2733	2453	15443	34635	35323	2739	2585	32602	2701	51831
Pos_26210	618	5		642	1	4	17.86	[M+H]+	508.191	17.86_508.2											1.19574e+06	728530	568681	1135158	2.45154e+06	2.80283e+06	2176112	2144801	-1.6413	-2.10265	-1.05337	1.14329	-1.12657	-1.14301	1	1102906	1179506	1013820	1486721	591919	478625	1139329	704246	916063	2479	479393	876789	1241682	982068
Neg_29678	619	5		903		9	30.58	[M-H]-	745.647	30.58_745.6											91039.3	44143.2	38784.7	53087.4	87716.2	75168	49348.3	73471	-2.06236	-2.3473	-1.71489	-1.16694	-1.77749	-1.19389	2	63993.5	99670.3	78434.1	122059	38908.8	57262.7	57362.2	23039.3	39582.2	52940	42865	19751.7	32575.2	30106
Neg_23196	620	5		643		2	22	[M-H]-	479.12	22_479.1											93277.9	58537.4	60786.2	67901.9	108099	88723.4	95790	101139	-1.59348	-1.53453	-1.37372	-1.21838	-1.12849	-1.06882	0	76333.6	102571	79711.7	114496	49923.9	58062.5	54650.3	71512.8	47842.9	59652.5	61359.5	74289.7	65850.8	76100
Neg_30144	621	5		924		2	31.48	[M-H]-	469.044	31.48_469											86720.1	44264.7	38492.4	42581.7	128963	77819.8	49889.4	68987.2	-1.95912	-2.25292	-2.03656	-1.6572	-2.58498	-1.86938	3	44519	94779.8	84958.7	122623	39480.8	37839	11633.7	88105.5	48376.8	61657.8	23507.1	20427.9	26150.7	38955.7
Pos_41853	622	5		1083	1	3	27.82	[M+H]+	597.18	27.82_597.2											53204	31023.5	47825.5	67054	87629	66660.8	72637.2	100119	-1.71496	-1.11246	1.26032	-1.31455	-1.20639	1.14253	0	55373	48669	50815	57959	2557	36309	49779	35449	59303	29495	46155	56349	55085	43620
Pos_32975	623	5		832	1	2	21.95	[M+H]+	209.543	21.95_209.5											38082.8	27264.8	41725.2	54160	62954.8	48235.2	32017	67433.2	-1.39678	1.09565	1.42217	-1.30516	-1.96629	1.07114	0	37657	42685	32234	39755	14375	25074	30098	39512	40951	31275	52576	42099	32259	56663
Neg_21784	624	5		590		2	20.1	[M-H]-	747.132	20.1_747.1											16635.8	4568.63	14105.4	13915.4	32671.8	30179.2	15755.4	34785.3	-3.64131	-1.17939	-1.19549	-1.08259	-2.07369	1.06469	2	25917.5	24485.3	11957.3	4183.09	3855.57	4562.47	6290.39	3566.09	4865.52	17213.8	7460.54	26881.7	4708.71	8553.7
Neg_27817	625	5		823		3	28.35	[M-H]-	367.161	28.35_367.2											113619	80594.8	134055	131100	208736	164705	135518	171968	-1.40976	1.17986	1.15386	-1.26733	-1.54029	-1.21381	0	103331	89738.1	121723	139685	101045	81933.5	68087.8	71312.6	115128	160360	112178	148555	111138	95032
Neg_27036	626	5	155	795		8	27.17	[M-H]-	349.06	27.17_349.1	Sulfometuron	C18895	C14H14N4O5S	[M-H]-	349.061	-3.86465	sulfonylurea	2	magma_kegg	Sulfometuron methyl is an organic compound used as a herbicide. It is classed as a sulfonylurea. It functions via the inhibitition of acetolactate synthase enzyme, which catalyses the first step in biosynthesis of the branched-chain amino acids valine, leucine and isoleucine.	452044	391999	423086	434469	526287	471268	407287	468486	-1.15318	-1.06844	-1.04045	-1.11675	-1.29218	-1.12338	0	512071	421747	406860	467497	424405	398802	388515	356273	416187	416262	372509	487385	399713	415944
Neg_9096	627	5		192		3	3.77	[M-H]-	333.083	3.77_333.1											814231	874112	708450	950654	1.152e+06	1.06109e+06	747993	1.01284e+06	1.07354	-1.14931	1.16755	-1.08568	-1.54012	-1.13739	0	827707	721566	774951	932699	831971	788642	862483	1.01335e+06	672408	780870	783726	596798	871552	622550
Pos_35215	628	5		897	1	4	23.48	[M+H]+	421.123	23.48_421.1											456488	291250	326878	438436	451601	417469	322264	389324	-1.56734	-1.39651	-1.04117	-1.08176	-1.40134	-1.15996	0	487032	436291	455204	447423	265722	276474	332285	290521	330708	299420	304217	373168	310651	351060
Neg_1530	629	6		22		5	1.6	[M-H]-	341.947	1.6_341.9											3766.02	268587	11563	16303.1	4154.39	160622	311094	34529.1	71.3184	3.07036	4.32899	38.6633	74.8831	8.31147	6	3296.01	3559.93	3217.61	4990.54	347343	183823	314057	229125	13229.2	16227.5	4464.65	12330.9	20674.4	27813.5
Neg_18431	630	6		483		5	16.66	[M-H]-	103.04	16.66_103											6308.55	3701.65	157040	22090	4044.39	3767.41	599596	9531.68	-1.70425	24.8932	3.5016	-1.07352	148.254	2.35677	4	9898.66	4415.65	4849.23	6070.68	3790.38	3640.98	4170.22	3205.03	196575	365546	61691.3	4348.13	7983.83	8036.96
Neg_35959	631	6		1170		5	40.72	[M-H]-	361.15	40.72_361.2											4447.11	3716.78	95204.4	3845.11	3873.32	5828.75	332960	4852.16	-1.19649	21.4082	-1.15656	1.50485	85.9625	1.25272	2	4637.83	3503.99	4708.01	4938.61	3168.06	3388.69	4981.68	3328.7	182491	12476	167607	18244.3	3227.5	3727.2
Neg_29386	632	6		894		7	30.34	[M-H]-	275.114	30.34_275.1											4188.93	6332.92	207204	49166.3	4294.96	3885	516166	103560	1.51182	49.4648	11.7372	-1.10553	120.179	24.112	4	4411.57	3214.05	4591.98	4538.11	3348.37	4915.01	9401.12	7667.17	573727	42503.6	194184	18402.7	16482	26211.1
Pos_24156	633	6		582	1	6	16.69	[M+H]+	191.091	16.69_191.1											2544.75	2451.75	953375	4360.75	2484	2637.5	590645	24447.2	-1.03793	374.644	1.71363	1.0618	237.78	9.84189	3	2559	2573	2728	2319	2335	2257	2578	2637	2336	1514524	2075648	220992	2376	2502
Neg_24036	634	6		675		3	23.12	[M-H]-	332.172	23.12_332.2											3825.6	4006.16	72846.6	4217.07	3973.46	3750.49	80724.3	4336.38	1.0472	19.0419	1.10233	-1.05945	20.3159	1.09134	2	4383	3195.11	4142.33	3581.96	3449.59	3365.39	4756.27	4453.39	101062	60099.9	60373.7	69850.2	3233.64	4927.59
Pos_34648	635	6		881	1	2	23.11	[M+H]+	288.18	23.11_288.2											2542.75	2578.25	103775	2562.25	2500	2557.25	148707	2564.75	1.01396	40.8121	1.00767	1.0229	59.4827	1.0259	2	2623	2292	2668	2588	2567	2687	2692	2367	98667	222615	2357	91461	2525	2641
Pos_12423	636	6		263	1	4	7.27	[M+H]+	128.025	7.27_128											2420.25	2558.75	205974	2626.25	19568.5	2392.25	320414	2538.75	1.05723	85.1045	1.08512	-8.17996	16.374	-7.70793	4	2516	2434	2395	2336	2257	2750	2615	2613	2260	628875	31128	161634	2577	2533
Pos_38747	637	6		992	1	13	25.73	[M+H]+	227.089	25.73_227.1											2589.25	2467.75	5439920	2530.5	2410.5	2554	8.45403e+06	2619	-1.04924	2100.96	-1.02322	1.05953	3507.17	1.0865	2	2427	2745	2500	2685	2720	2350	2327	2474	489138	16736704	1322208	3211630	2749	2608
Pos_58260	638	6		1622	1	29	40.08	[M+H]+	313.125	40.08_313.1											2485.25	5925.25	1.03738e+07	24354.2	11452	5277	1.40397e+07	7507.5	2.38417	4174.14	9.79952	-2.17017	1225.96	-1.52541	5	2543	2272	2556	2570	2461	2429	2724	16087	875620	32247944	2368272	6003318	2583	54481
Pos_49929	639	7		1340	1	13	32.98	[M+H]+	369.117	32.98_369.1											48005.5	14373	19669.5	19666.5	30506.5	54369.2	61554.5	38349.8	-3.33998	-2.44061	-2.44098	1.78222	2.01775	1.2571	4	55773	28112	34628	73509	2711	2265	30031	22485	47360	2469	2506	26343	21677	19202
Pos_49901	640	7		1339	1	9	32.97	[M+H]+	598.113	32.97_598.1											60617.2	13002.5	25503.8	18142	2561.75	60596.2	52040.8	52271	-4.66197	-2.3768	-3.34127	23.6542	20.3145	20.4044	6	82445	39311	37672	83041	26074	21322	2340	2274	32472	22498	17698	29347	19380	27130
Neg_27436	641	7		808		2	27.74	[M-H]-	554.637	27.74_554.6											3956.18	3500.91	4123.17	4215.21	3842.04	7926.97	9382.99	5234.92	-1.13004	1.04221	1.06548	2.06322	2.44219	1.36254	2	3471.32	4473.26	3162.06	4718.08	3204.57	3140.9	4467.82	3190.36	3976.99	3738.7	3960.73	4816.26	4537.23	4061.41
Neg_31615	642	7		970		10	32.98	[M-H]-	569.141	32.98_569.1											132203	65143.7	70725.1	93157	70498.9	132234	144950	123071	-2.0294	-1.86925	-1.41914	1.87569	2.05606	1.74572	2	146874	132660	111418	137860	58946.2	65085.6	64377.1	72166.1	62546.1	62041	73714.4	84598.8	85080.2	92390.4
Neg_28166	643	7		840		6	28.76	[M-H]-	547.128	28.76_547.1											23395.9	4922.38	6327.05	8099.5	14646	63972	63418.3	54662.4	-4.75296	-3.69775	-2.88856	4.36789	4.33008	3.73225	6	4307.22	33838.7	19611.3	35826.3	3833.73	3492.02	9341.76	3022.02	4905.94	4593.45	3292.45	12516.4	4823.19	4091.53
Pos_18663	644	7		422	1	2	12.52	[M+H]+	463.008	12.52_463											136039	168170	190248	178162	122728	253635	190931	153228	1.23619	1.39848	1.30964	2.06664	1.55572	1.24851	1	115849	117102	153821	157384	213683	215188	59177	184633	142260	196631	214585	207518	167400	186976
Pos_32394	645	7		812	1	8	21.47	[M+H]+	324.572	21.47_324.6											80785	93572	110656	88251	41217.2	121378	43485	78212	1.15828	1.36976	1.09242	2.94484	1.05502	1.89756	1	113347	70064	76128	63601	88222	110819	62754	112493	88842	115632	130001	108150	67218	110552
Neg_36612	646	7		1207		2	43.02	[M-H]-	499.183	43.02_499.2											38614.5	45935.7	46481.9	46634.9	27018.7	55582.4	44629	46123.2	1.1896	1.20374	1.2077	2.05719	1.65179	1.70709	1	46548.1	37531.5	34604.3	35774.2	49306	41205.7	49340.6	43890.7	43826.6	44706.3	47663.3	49731.3	39812.5	46633.3
Pos_62201	647	7		1791	0.956399	4	47.71	[M+H]+	634.215	47.71_634.2											2434.25	43479	21778	41119.5	4929.25	112033	33703.2	31041	17.8614	8.94649	16.8921	22.7282	6.8374	6.29731	6	2360	2542	2442	2393	50166	72596	2736	48418	28770	2529	53231	2582	11227	2668
Neg_25426	648	7		730		3	25.08	[M-H]-	359.102	25.08_359.1											4727.7	266012	181962	243240	6724.22	449076	277218	252488	56.2667	38.4885	51.45	66.7849	41.2268	37.5491	6	3504.91	5131.58	3729.62	6544.7	4841.23	209343	341756	508109	105946	127402	279837	214665	78383.7	118632
Neg_6045	649	7		97		2	2.26	[M-H]-	778.156	2.26_778.2											235239	1.09476e+06	613289	1.1482e+06	294480	1.03475e+06	381535	823715	4.65383	2.60709	4.88099	3.51382	1.29562	2.79719	5	226357	232732	259584	222283	905396	777661	1.48571e+06	1.21028e+06	682819	504725	508404	757206	734857	946055
Neg_8443	650	7		169		4	3.42	[M-H]-	179.056	3.42_179.1											4191.63	517095	59059.6	631264	3896.64	799410	27865.2	55313.2	123.364	14.0899	150.601	205.153	7.15106	14.1951	6	3411.76	4438.03	4196.15	4720.6	3710.17	3170	1.44168e+06	619819	4690.98	3840.61	196879	30827.7	396688	518784
Neg_19061	651	7		505		5	17.3	[M-H]-	120.012	17.3_120											31478.3	46681.9	46316.7	76718.8	31753.3	79634.1	39593.6	60761.1	1.48299	1.47139	2.4372	2.5079	1.24691	1.91353	2	39798.9	31793.4	25909.3	28411.4	32100.6	42443.2	47631.6	64552.4	61017.9	60412	31626.2	32210.7	63647.4	57130.5
Pos_58459	652	7		1634	1	2	40.28	[M+H]+	625.211	40.28_625.2											2450.75	12143.5	2503.25	20087	2462.5	36188.5	4648.75	8390.5	4.95501	1.02142	8.19627	14.6958	1.88782	3.40731	4	2406	2704	2440	2253	2297	22511	21436	2330	2453	2537	2318	2705	2455	9286
Pos_20112	653	7		462	1	4	13.72	[M+H]+	163.075	13.72_163.1											272628	930004	400795	580054	261060	972952	667389	542241	3.41126	1.47012	2.12764	3.72693	2.55646	2.07708	5	268775	252322	335380	234033	824500	1430000	994269	471247	302727	593968	120543	585941	701625	486352
Pos_59838	654	7		1684	1	9	42.05	[M+H]+	207.076	42.05_207.1											266101	1027961	696574	859446	210533	813046	533308	501974	3.86305	2.61771	3.22977	3.86185	2.53313	2.3843	6	261014	278511	218166	306713	1175264	1041145	1226859	668576	425407	563399	1234646	562844	297294	1036949
Pos_30667	655	7	163	764	1	4	20.31	[M+H]+	377.145	20.31_377.1	Loganic acid	C01512	C16H24O10	[M+H]+	377.144	1.18522	Iridoid	2	magma_KEGG		351480	1.80595e+06	665848	1.02718e+06	530342	1.50669e+06	1060386	1.00636e+06	5.13814	1.89441	2.92245	2.84099	1.99944	1.89757	3	360079	285909	385121	374812	1696983	1744999	2693641	1088191	589454	680358	598250	795331	680772	1070706
Pos_47676	656	7		1270	1	15	31.5	[M+H]+	181.064	31.5_181.1											358337	975698	850708	759544	600929	1108005	795224	957262	2.72285	2.37405	2.11964	1.84382	1.32333	1.59297	3	299359	310543	581585	241861	1136202	1044569	1129388	592631	562610	901787	1005867	932570	394757	926513
Pos_35796	657	7	63	915	1	16	23.89	[M+H]+	225.148	23.89_225.1	(6S,9R)-Vomifoliol	C01760	C13H20O3	[M+H]+	225.148	-1.5945	fatty acyl glycosides of mono- and disaccharides	2	magma_KEGG		7.08419e+06	1.17653e+07	1.03391e+07	1.05482e+07	8.65679e+06	1.35299e+07	1.18226e+07	1.22314e+07	1.66078	1.45947	1.48897	1.56293	1.3657	1.41293	0	7226698	6453328	6881793	7774930	11782839	11970834	13956625	9350816	10021372	9057494	11162933	11114763	6692115	12309899
Pos_60116	658	7		1693	1	7	42.47	[M+H]+	251.164	42.47_251.2											254206	610828	441073	584857	342618	678364	560596	529568	2.40288	1.7351	2.30072	1.97994	1.63621	1.54565	2	234793	263594	277278	241161	627442	730201	693762	391905	393925	435917	472684	461766	342772	581593
Pos_28112	659	7		695	0.999681	6	18.97	[M+H]+	498.168	18.97_498.2											33024.2	238704	56547.2	120274	16269.5	160023	68453.8	100000	7.22814	1.71229	3.64198	9.83578	4.20749	6.1465	5	57320	2420	38855	33502	2394	213989	328791	409641	88429	2456	76051	59253	207358	133046
Neg_13494	660	7		325		5	10.11	[M-H]-	817.143	10.11_817.1											277631	597277	389708	654218	251699	569586	341096	326362	2.15133	1.40369	2.35643	2.26297	1.35518	1.29664	3	297651	278698	281734	252443	545064	525699	556316	762029	384615	355913	418121	400183	837881	666342
Neg_21173	661	7		570		5	19.58	[M-H]-	317.996	19.58_318											4167.39	63395.6	14780.1	42948.9	3766.25	41079.1	5079.81	4084.63	15.2123	3.54662	10.306	10.9072	1.34877	1.08454	4	4717.67	3452.28	4472.47	4027.14	21104.3	75993.2	40122.2	116363	20995.6	30249.9	3155.01	4720.03	55998.2	93525.3
Neg_36903	662	7		1223		17	44.66	[M-H]-	397.089	44.66_397.1											82229.8	814223	270329	411620	336673	966272	535968	555368	9.9018	3.28748	5.00572	2.87006	1.59195	1.64957	4	85300.8	118703	117988	6927.44	387547	1.31361e+06	479760	1.07598e+06	262771	155939	437140	225467	411568	334748
Neg_34086	663	7		1072		91	36.81	[M-H]-	380.099	36.81_380.1											2.74592e+06	2.0077e+07	6.2856e+06	1.07084e+07	7.80048e+06	1.69394e+07	1.00301e+07	1.11865e+07	7.31157	2.28907	3.89973	2.17158	1.28583	1.43408	4	2.72382e+06	3.39338e+06	2.72668e+06	2.1398e+06	9.29151e+06	3.51545e+07	1.11729e+07	2.46891e+07	6.58131e+06	4.25905e+06	9.86905e+06	4.43301e+06	8.76843e+06	7.73207e+06
Neg_24470	664	7	48	693		43	23.68	[M-H]-	350.088	23.68_350.1	Indole-3-acetic-acid-O-glucuronide		C16H17NO8	[M-H]-	350.088	0.069911	o-glucuronides	2	magma_HMDB		2.11827e+06	1.35996e+07	3.73485e+06	6.91635e+06	2.93985e+06	9.15972e+06	5.61223e+06	5.25926e+06	6.42016	1.76316	3.2651	3.11571	1.90902	1.78896	3	1.6703e+06	1.63598e+06	2.95939e+06	2.2074e+06	6.69005e+06	2.06584e+07	8.63659e+06	1.84134e+07	3.84055e+06	2.76541e+06	5.6407e+06	2.69274e+06	5.33572e+06	5.0552e+06
Neg_26327	665	7		764		2	26.05	[M-H]-	244.061	26.05_244.1											6737.54	42608.6	11769.6	19166.1	12930.4	31445.6	19484.6	11965.3	6.32406	1.74688	2.84467	2.43191	1.50688	-1.08066	3	3192.49	8164.94	11718.1	3874.67	14888.1	57063.7	31025.5	67457.1	4098.96	3582.49	25176.3	14220.8	19089.8	10137.7
Neg_25528	666	7		735		3	25.2	[M-H]-	435.134	25.2_435.1											23366.3	548936	95132.2	288461	41729.5	353539	121340	93213.5	23.4926	4.07134	12.3452	8.47216	2.90778	2.23376	6	4464.42	27330	42779.8	18891	286325	564997	388961	955460	121696	37667.2	161796	59370	205403	257831
Neg_35398	667	7		1137		7	39.19	[M-H]-	524.129	39.19_524.1											27555	238002	69218	167634	83860.7	174096	101095	102004	8.63733	2.51199	6.08363	2.07601	1.20551	1.21635	4	23431.6	37603.3	30280.1	18904.9	127927	301160	170435	352485	66920.1	27829.3	135985	46137.9	102162	143099
Neg_22100	668	7		599		6	20.35	[M-H]-	421.137	20.35_421.1											4400.64	405660	150185	260208	46102.5	365183	320685	246042	92.182	34.1279	59.1295	7.92113	6.95593	5.33685	6	3169.12	4253.71	5976.1	4203.63	355810	364516	264772	637542	122717	108854	197861	171306	85281.4	133269
Neg_15569	669	7		392		2	13.73	[M-H]-	388.133	13.73_388.1											72055.5	167047	117142	163766	73752	211460	166727	151796	2.3183	1.62572	2.27277	2.86718	2.26065	2.05819	5	68021.8	73186.8	81623.5	65390.1	145578	158185	117236	247186	116415	97302	155796	99057.4	166891	185957
Neg_31996	670	7		989		6	33.62	[M-H]-	367.078	33.62_367.1											31479.8	133870	40843.1	92218.3	58832.5	176085	94281.6	88890.8	4.25257	1.29744	2.92944	2.99298	1.60254	1.51091	3	24931.9	26955.6	37682.2	36349.6	65773.5	184074	66112.6	219521	43853.7	9038.26	73744.4	36736.1	90675.4	66923.5
Neg_26881	671	7		788		2	26.86	[M-H]-	377.182	26.86_377.2											26054.4	56197.7	40710.7	52055.5	40259.4	46434	44749.9	49248.7	2.15694	1.56253	1.99796	1.15337	1.11154	1.22328	1	26679	25954.4	24755.9	26828.3	54354.5	49697.4	61034.7	59704.2	39553.4	38915.2	43196.7	41177.4	54272.6	47439.6
Pos_3032	672	7		33	1	33	1.89	[M+H]+	306.949	1.89_306.9											26209115	4.19261e+07	3.26777e+07	38152252	3.38514e+07	3.71342e+07	36162552	3.89915e+07	1.59968	1.24681	1.45569	1.09698	1.06827	1.15184	0	26408560	24094485	20108618	34224797	41186478	41493303	41418647	43605871	30075910	35015846	31814112	33805107	40821863	35675479
Pos_15027	673	7		324	0.959496	3	9.75	[M+H]+	289.019	9.75_289											15507.5	74740.8	34531.2	94095.5	18499	90167	42994.8	54451.8	4.81965	2.22675	6.06774	4.87416	2.32417	2.9435	6	40351	2439	16511	2729	74079	75180	62712	86992	19156	57763	58667	2539	79501	122242
Neg_21371	674	7		578		4	19.78	[M-H]-	937.186	19.78_937.2											14883.2	69809.5	34921.5	106731	3995.12	103799	42783.4	46160.9	4.69049	2.34637	7.17125	25.9816	10.7089	11.5543	6	31014.6	20638	4408.44	3471.89	60935.1	104581	109185	4537.49	42227.5	61411.7	32659.4	3387.25	39832.7	166047
Neg_30760	675	7		942		22	32.03	[M-H]-	478.067	32.03_478.1											4.31888e+07	7.06626e+07	5.64115e+07	7.22529e+07	4.38047e+07	8.28753e+07	6.4902e+07	7.47911e+07	1.63613	1.30616	1.67296	1.89193	1.48162	1.70738	0	4.66004e+07	4.7142e+07	4.4043e+07	3.49697e+07	4.28491e+07	7.93738e+07	7.12683e+07	8.91591e+07	3.47727e+07	6.70164e+07	6.82276e+07	5.56295e+07	7.47289e+07	6.74147e+07
Neg_17635	676	7		454		2	15.86	[M-H]-	453.011	15.86_453											14363.3	59562.6	35837.5	52005.6	12742.1	52144.8	48314.3	36716.3	4.14686	2.49508	3.62073	4.09231	3.79169	2.88149	6	15161	29419.9	9477.72	3394.59	42456.5	62145.9	60455.8	73192.1	38351.8	56015.3	45698.6	3284.39	43030.1	47166.5
Neg_13336	677	7		319		5	9.93	[M-H]-	454.016	9.93_454											51721.2	130414	98998.2	123335	65595.3	165082	129639	120214	2.52147	1.91407	2.3846	2.51668	1.97635	1.83266	3	42262.6	58984.6	54215.9	51421.7	56394.1	141783	196991	126487	85892.7	121523	97198.5	91378.7	103196	125037
Neg_29014	678	7		877		5	29.91	[M-H]-	840.136	29.91_840.1											35726.2	98526.5	74479	90813.6	53923.6	89928.7	72082.3	96103.3	2.75782	2.08472	2.54193	1.6677	1.33675	1.78221	3	35934.3	41889.8	35443.7	29637	69678.3	83222.7	138480	102725	64648.2	81489.9	85929.9	65848	67059.5	107810
Neg_28277	679	7		846		2	28.95	[M-H]-	579.172	28.95_579.2											23253.2	58454.4	51574.2	65221	8404.75	40132.1	46542.2	39242.8	2.51382	2.21794	2.80482	4.77493	5.53761	4.66912	6	35409.4	25241.8	25154.6	7207.07	68325.1	66931	51605.6	46955.8	51968.7	57496.1	45493	51339	64513.9	47372.8
Neg_34790	680	7		1109		5	38.31	[M-H]-	185.035	38.31_185											569626	2.80271e+06	1.57908e+06	2.49676e+06	308190	2.34294e+06	1.80534e+06	1.52466e+06	4.92026	2.77214	4.38316	7.60226	5.85788	4.94714	6	503007	443539	329617	1.00234e+06	2.56107e+06	2.89723e+06	2.72916e+06	3.02337e+06	1.11448e+06	3.12625e+06	1.15886e+06	916747	1.37891e+06	770736
Neg_19672	681	7		529		4	18.04	[M-H]-	169.041	18.04_169											137745	923326	397332	902547	134697	764183	569008	478014	6.70317	2.88456	6.55232	5.67337	4.22437	3.54882	6	126374	132249	124507	167849	588508	937070	838672	1.32905e+06	181524	701729	394466	311610	422515	315631
Neg_20313	682	7		548		6	18.84	[M-H]-	641.958	18.84_642											16962.9	94539.1	53064.3	66950	15203.3	59949.4	42295.9	38143.9	5.5733	3.12826	3.94686	3.94317	2.78202	2.50892	6	4929.83	4444.86	27069.9	31406.9	43446.6	39719.8	143811	151179	36034.6	35372.6	72023	68827	70295.4	73409.1
Neg_25907	683	7		749		6	25.58	[M-H]-	567.208	25.58_567.2											15820.9	87002.8	42764.4	92068.2	32423.2	52674.4	54445.1	64339.7	5.49923	2.70304	5.8194	1.62459	1.6792	1.98437	3	4906.84	14351.5	9017.36	35007.9	25199.5	61809.7	123295	137706	34859.5	36257	38498.8	61442.5	96086.4	68190.8
Neg_10214	684	7	147	230		4	4.77	[M-H]-	375.093	4.77_375.1	Furaneol 4-(6-malonylglucoside)		C15H20O11	[M-H]-	375.093	0.262649	o-glycosyl compounds	2	magma_HMDB		344631	483733	395596	467697	317368	439453	438855	472209	1.40363	1.14789	1.3571	1.38468	1.3828	1.48789	0	370156	362713	333363	312291	494195	447031	494047	499657	378343	395131	398430	410481	476179	470822
Neg_31716	685	7	72	975		12	33.14	[M-H]-	577.156	33.14_577.2	Flavonoid-di-glycoside_Kaempferitrin (C16981)/ Vitexin 2''-rhamnoside (C12628)/ Apigenin 7-O-neohesperidoside (C12627)	C16981	C27H30O14	[M-H]-	577.156	-0.128215	Flavonoid	3	magma_kegg		247583	584027	533375	782437	236785	515486	583152	597152	2.35891	2.15433	3.16029	2.17703	2.46279	2.52192	6	257270	269998	246671	216395	474495	589622	556547	715445	408654	430628	676638	617582	652572	891284
Neg_36387	686	7		1195		3	41.96	[M-H]-	915.256	41.96_915.3											4455.78	15373.8	11756.9	19182.2	4661.07	15205.9	17786.2	15082.2	3.45031	2.63858	4.30501	3.26231	3.81592	3.23579	6	4478.4	4701.53	4926.37	3716.81	12050.8	12756	11386.2	25302.3	10211.1	10208.5	13107.5	13500.6	12877.9	32945.8
Neg_33760	687	7		1058		6	36.21	[M-H]-	915.257	36.21_915.3											157887	247118	180785	264700	102797	252867	207306	200822	1.56516	1.14502	1.67652	2.45986	2.01665	1.95357	2	146972	179158	162972	142447	205041	219616	242437	321379	169813	166698	183492	203136	244172	306352
Neg_18802	688	7	67	495		21	17	[M-H]-	963.242	17_963.2	Kaempferol 3-O-hydroxyferuloylsophoroside 7-O-glucoside		C43H48O25	[M-H]-	963.241	1.26552	flavonoid	2	magma_PubChem		2.80395e+06	4.08893e+06	3.32275e+06	4.52734e+06	1.86575e+06	4.95503e+06	3.49747e+06	3.45636e+06	1.45827	1.18502	1.61463	2.65578	1.87456	1.85253	1	2.33123e+06	2.4983e+06	2.80098e+06	3.58531e+06	3.64482e+06	3.5754e+06	3.96407e+06	5.17141e+06	3.09169e+06	3.05124e+06	3.51022e+06	3.63786e+06	4.17776e+06	4.90164e+06
Neg_9050	689	7		189		9	3.74	[M-H]-	535.038	3.74_535											901622	1.57395e+06	1.52826e+06	1.61664e+06	1.09986e+06	1.56982e+06	1.4311e+06	1.37512e+06	1.74569	1.69501	1.79303	1.42729	1.30117	1.25027	0	976367	837013	1.09597e+06	697139	1.57178e+06	1.43202e+06	1.51409e+06	1.77791e+06	1.47475e+06	1.42612e+06	1.51019e+06	1.70198e+06	1.64244e+06	1.52709e+06
Neg_19978	690	7		539		17	18.44	[M-H]-	501.033	18.44_501											417029	934217	818796	849217	393659	935297	737277	698178	2.24017	1.9634	2.03635	2.37591	1.87288	1.77356	3	417020	368316	378931	503852	814688	858771	971477	1.09193e+06	731920	998605	689153	855505	732717	923884
Neg_22828	691	7	120	627		5	21.34	[M-H]-	335.078	21.34_335.1	5-O-Caffeoylshikimic acid	C10434	C16H16O8	[M-H]-	335.077	1.32208	coumaric acids and derivatives	2	Metlin, magma_KEGG		84146.6	405520	374596	445391	111251	433847	305920	285011	4.81921	4.45171	5.29304	3.89972	2.74982	2.56188	6	95522.6	74930.8	85201.8	80931.1	326074	350157	370467	575382	293874	376271	415224	413017	460623	496411
Neg_16891	692	7		436		5	15.07	[M-H]-	817.204	15.07_817.2											103180	589658	455569	660759	47573.6	499249	410766	324903	5.71487	4.4153	6.40397	10.4942	8.63432	6.82947	6	147576	91139	88163	85839.9	454570	551901	604246	747915	333986	449525	522201	516565	628199	682598
Neg_23525	693	7		660		2	22.51	[M-H]-	245.012	22.51_245											50251	131100	95262.3	141106	40570.5	135400	107207	96590.4	2.6089	1.89573	2.80803	3.33739	2.64248	2.38081	5	48548.9	46930.8	46733.7	58790.6	100561	130734	125903	167201	72629.3	83602	116203	108615	127830	159234
Neg_6298	694	7		106		7	2.4	[M-H]-	133.014	2.4_133	Malic acid	C00711	C4H6O5	[M-H]-	133.014	-1.05252	hydroxy acids and derivatives	2	magma_kegg		5.60511e+07	9.8615e+07	1.06044e+08	1.07112e+08	5.91217e+07	9.22751e+07	8.22431e+07	1.09446e+08	1.75938	1.89191	1.91097	1.56077	1.39108	1.8512	0	5.39653e+07	5.50127e+07	5.61902e+07	5.90361e+07	9.00634e+07	9.99922e+07	9.36388e+07	1.10766e+08	8.62601e+07	1.28143e+08	9.56784e+07	1.14094e+08	9.10965e+07	9.49166e+07
Neg_6555	695	7		112		8	2.51	[M-H]-	306.94	2.51_306.9											23138.5	665905	852125	943705	95437	924449	580641	667690	28.7791	36.8271	40.785	9.68649	6.08403	6.99614	6	3644.08	4226.4	80314.4	4369.15	521207	653800	723687	764927	809649	492859	932955	1.17304e+06	1.07929e+06	681257
Neg_26983	696	7		791		5	27.06	[M-H]-	337.15	27.06_337.2											69801.6	103474	105764	119095	78581.2	127042	63244.9	110557	1.48241	1.51521	1.70619	1.6167	-1.24249	1.40692	0	60370.3	58269.6	76722.6	83844.1	98268.7	96493.5	122246	96890	90779.3	116291	96065.8	119921	114796	111201
Pos_59786	697	8		1683	1	5	41.95	[M+H]+	693.2	41.95_693.2											6360.25	34836.5	28630	47010	9667	48307.5	40390	27365	5.47722	4.5014	7.39122	4.99716	4.17813	2.83076	6	2436	10690	2729	9586	65915	2614	39066	31751	39737	45853	2687	26243	89079	31781
Pos_27876	698	8		687	1	2	18.8	[M+H]+	544.013	18.8_544											114096	308549	291764	186600	82121.2	311045	144786	135232	2.70431	2.55719	1.63548	3.78763	1.76308	1.64674	3	69681	75598	143422	167681	452692	57857	403355	320293	226636	305193	377541	257686	271440	238680
Pos_42187	699	8		1097	1	3	28.08	[M+H]+	310.067	28.08_310.1											25055	184886	111754	134621	9544.5	122122	44138.5	70296.5	7.3792	4.46033	5.37301	12.795	4.6245	7.36513	6	56343	2623	38679	2575	137509	117848	344940	139246	103288	67956	128072	147698	233749	70009
Pos_1290	700	8		17	1	26	1.73	[M+H]+	336.843	1.73_336.8											879837	3.22439e+06	1.76238e+06	1.8837e+06	626445	2.47283e+06	1.53323e+06	1.27563e+06	3.66476	2.00308	2.14097	3.9474	2.4475	2.0363	6	906657	910008	628454	1074229	3877602	3341844	2967600	2710529	1874724	1751906	1622507	1800400	2898389	620152
Pos_21831	701	8	64	515	1	4	15.09	[M+H]+	773.211	15.09_773.2	Kaempferol 3-sophorotrioside	C12635	C33H40O21	[M+H]+	773.213	-3.75705	Flavonoid	2	magma_KEGG		321340	2.16106e+06	1.58815e+06	2.05891e+06	156238	2.01354e+06	1466196	998901	6.72515	4.94228	6.40727	12.8877	9.38441	6.39348	6	206394	475587	330424	272955	2730186	2055463	2346637	1511956	1369468	1560741	2107678	1314720	2575325	1567688
Pos_32202	702	8		808	1	3	21.36	[M+H]+	337.091	21.36_337.1											60020.2	270434	253001	282856	57272	284066	176817	157516	4.50571	4.21526	4.71267	4.95995	3.08732	2.75032	6	53497	66987	58750	60847	235885	237117	372432	236302	238568	222910	313813	236712	344860	188726
Pos_29095	703	8		719	1	11	19.46	[M+H]+	466.094	19.46_466.1											2.09212e+06	4017296	2.88671e+06	3654864	1.47948e+06	3.76143e+06	2.42387e+06	2.47383e+06	1.92021	1.3798	1.74697	2.5424	1.63833	1.67209	1	2073278	2003700	2227872	2063619	4031158	3238034	4794094	4005898	3306512	2941162	1717673	3581498	4664329	2930180
Pos_28663	704	8		705	1	15	19.22	[M+H]+	516.185	19.22_516.2											1.01343e+06	2.75606e+06	1.95901e+06	2.45006e+06	869974	2.66233e+06	1.49854e+06	1.64779e+06	2.71955	1.93306	2.4176	3.06024	1.72251	1.89406	3	776195	1147524	1125277	1004707	2596897	1837521	3264541	3325286	2230654	1758889	1991987	1854525	3751467	1285112
Pos_61634	705	8		1763	1	3	45.78	[M+H]+	493.675	45.78_493.7											5731.75	261861	19758.2	89798	24370.2	73529.2	58352	61129.5	45.686	3.44716	15.6668	3.01717	2.39439	2.50837	6	2381	2399	15601	2546	414148	392974	160781	79540	33878	2680	2355	40120	20994	153822
Pos_39166	706	8		1006	1	6	25.97	[M+H]+	360.105	25.97_360.1											22855.5	383684	33447	92471.5	40609.5	244111	105250	93973	16.7874	1.46341	4.04592	6.01117	2.59176	2.31406	5	2513	38347	40761	9801	926168	2349	369932	236287	30095	2436	2262	98995	70275	97906
Pos_35502	707	8	59	905	1	43	23.68	[M+H]+	323.123	23.68_323.1	Binapacryl	C19022	C15H18N2O6	[M+H]+	323.124	-2.44488	ester derivative of dinoseb	2	magma_KEGG	miticide and fungicide	3.65053e+06	22764126	6.86979e+06	1.08067e+07	4.47726e+06	1.4985e+07	9321451	8.82389e+06	6.23584	1.88186	2.9603	3.34692	2.08195	1.97082	4	3600384	2844768	5591906	2565072	29845537	12524378	32786483	15900106	4405690	8192529	5263494	9617449	7472315	10679479
Pos_35463	708	8		906	1	16	23.68	[M+H]+	221.538	23.68_221.5											31846.8	811238	151022	245380	52992	410988	154775	155742	25.4732	4.74216	7.70503	7.75566	2.92072	2.93898	6	2582	32552	89669	2584	1192497	385460	1396127	270870	2543	242990	146402	212154	104805	244354
Pos_57512	709	8		1593	1	10	39.18	[M+H]+	526.141	39.18_526.1											120798	997647	243470	627231	253883	629373	378223	354074	8.25878	2.01551	5.19238	2.47899	1.48975	1.39464	4	177429	98071	116146	91547	1459721	546520	1254735	729611	185138	343646	2706	442390	499572	780900
Pos_61117	710	8		1735	1	8	44.62	[M+H]+	336.107	44.62_336.1											22753	699580	150022	358198	207140	575622	276003	343868	30.7467	6.59353	15.7429	2.77891	1.33245	1.66008	4	27539	39944	21052	2477	932629	415082	971149	479459	25360	154799	122205	297726	130831	771172
Pos_54929	711	8		1507	1	60	36.8	[M+H]+	336.107	36.8_336.1											3515254	31126766	9.24575e+06	1.52635e+07	1.0158e+07	2.44224e+07	1.37249e+07	1.47445e+07	8.85477	2.63018	4.34207	2.40425	1.35114	1.45152	4	4865685	2920218	3702693	2572420	50170611	16446715	37845043	20044695	6430498	10813381	6527829	13211291	9472818	23208312
Pos_32454	712	8		815	1	3	21.5	[M+H]+	674.141	21.5_674.1											2563.25	24821.2	2563.25	15362.2	2538.5	2405.5	2475.5	2441	9.68351	-1	5.99327	-1.05529	-1.02545	-1.03994	2	2407	2700	2549	2597	2700	24731	52212	19642	2501	2522	2608	2622	2594	20146
Neg_27716	713	8		819		2	28.18	[M-H]-	447.151	28.18_447.2											62377.7	136438	98739.1	99596.4	57528	87237.9	70786.3	85082.6	2.18728	1.58292	1.59667	1.51644	1.23047	1.47898	1	15443.5	84428.5	78119.2	71519.6	115446	102183	196873	131249	91008.2	93041	94123.6	116784	100021	99632.2
Pos_61133	714	8		1736	1	5	44.65	[M+H]+	130.065	44.65_130.1											40161.2	367831	73457	73739	39548.5	89748.5	53560.8	49280	9.15885	1.82905	1.83607	2.26933	1.35431	1.24606	2	42520	21068	89919	7138	304722	263665	472053	430884	11184	217651	14037	50956	12610	89100
Pos_8455	715	8		168	1	4	3.97	[M+H]+	365.014	3.97_365											2649.75	38478	2530.25	2471	2538	2496	2450.75	2465.25	14.5214	-1.04723	-1.07234	-1.01683	-1.0356	-1.02951	1	2547	2737	2720	2595	38195	23752	76715	15250	2675	2592	2251	2603	2629	2675
Neg_1917	716	8		27		40	1.66	[M-H]-	456.859	1.66_456.9											814801	1.60433e+06	948874	1.08124e+06	597677	1.14045e+06	1.05064e+06	799717	1.96899	1.16455	1.327	1.90814	1.75787	1.33804	0	867231	1.05422e+06	645752	691997	1.24869e+06	1.51937e+06	1.88191e+06	1.76736e+06	828586	916823	1.04245e+06	1.00764e+06	814335	1.4671e+06
Neg_2212	717	8		32		26	1.71	[M-H]-	258.917	1.71_258.9											1.07498e+06	2.5203e+06	1.41819e+06	1.51813e+06	756503	2.14341e+06	1.36378e+06	1.31932e+06	2.3445	1.31927	1.41224	2.83332	1.80274	1.74397	2	690375	1.66661e+06	565404	1.37755e+06	1.83901e+06	2.09362e+06	2.98905e+06	3.15953e+06	1.05562e+06	914963	1.99244e+06	1.70973e+06	885518	2.35883e+06
Neg_15838	718	8		401		5	14.17	[M-H]-	325.15	14.17_325.2											214252	915483	244663	672128	56929.4	748000	176507	262883	4.27293	1.14194	3.13709	13.1391	3.10045	4.6177	5	99889.6	139245	97270.3	520604	912426	769394	894276	1.08584e+06	230501	216468	314293	217392	547494	827100
Neg_20776	719	8		560		11	19.25	[M-H]-	833.174	19.25_833.2											4.72093e+06	1.49423e+07	8.32894e+06	1.08323e+07	3.05349e+06	1.13e+07	6.66968e+06	7.30372e+06	3.16512	1.76426	2.29452	3.70069	2.18428	2.39193	5	5.47064e+06	4.62818e+06	5.06966e+06	3.71526e+06	1.16327e+07	1.35801e+07	1.70482e+07	1.75084e+07	8.70538e+06	9.31422e+06	6.14827e+06	9.14791e+06	5.09179e+06	1.54379e+07
Pos_5108	720	8		75	1	11	2.3	[M+H]+	672.036	2.3_672											2656.25	220406	50396.5	102576	82344.5	345217	3973.5	2542.75	82.9762	18.9728	38.6168	4.19235	-20.7234	-32.384	6	2680	2683	2523	2739	121748	142002	376103	241769	67418	90254	41263	2651	25149	2457
Pos_40411	721	8		1042	1	3	26.81	[M+H]+	322.128	26.81_322.1											2377.5	17838.8	2523.75	2525.5	2562.25	13701.8	2492.5	2547.25	7.50315	1.06151	1.06225	5.34755	-1.02798	-1.00589	2	2301	2292	2549	2368	16872	2744	27071	24668	2377	2499	2713	2506	2339	2629
Pos_60227	722	8		1697	1	2	42.7	[M+H]+	415.229	42.7_415.2											2569.75	40581.8	2392.5	2431.25	2491.25	50416.8	2452.75	2650.25	15.7921	-1.07409	-1.05697	20.2375	-1.0157	1.06382	2	2483	2642	2442	2712	2707	2463	92591	64566	2425	2258	2305	2582	2304	2463
Pos_31388	723	8		783	1	2	20.75	[M+H]+	248.157	20.75_248.2											2511.25	23304.2	2477.5	2353	2408.75	21953.5	2547.75	2474.25	9.27994	-1.01362	-1.06725	9.11406	1.05771	1.02719	2	2649	2652	2257	2487	2309	2719	60774	27415	2315	2284	2660	2651	2385	2303
Pos_7397	724	8		134	1	2	3.29	[M+H]+	458.201	3.29_458.2											136105	252473	23159.2	49426	2545.75	143774	2467.25	2389.75	1.85499	-5.87691	-2.75371	56.476	-1.03182	-1.06528	3	2445	86092	201752	254130	214297	156691	293724	345179	2495	2585	2336	85221	102987	2339
Neg_36567	725	8		1204		2	42.7	[M-H]-	437.239	42.7_437.2											4037.16	112211	3918.38	4078.92	8515.47	79692.3	7274.53	5523.76	27.7946	-1.03031	1.01034	9.35853	-1.17059	-1.54161	2	4021.09	3924.71	3280.37	4922.48	46932.1	52301.6	191082	158529	3387.79	4108.6	4789.01	3388.12	3038.36	4279.21
Neg_7923	726	8		152		5	3.19	[M-H]-	354.105	3.19_354.1											56037.6	603488	4007.07	53566.1	4510.66	356945	81720.5	133443	10.7693	-13.9847	-1.04614	79.1336	18.1172	29.584	5	3547.57	3408.53	3257.47	213937	550371	484927	745240	633413	4879.76	4072.87	3332.89	3742.78	3256.63	95670.3
Pos_61896	727	8		1777	1	3	46.59	[M+H]+	507.276	46.59_507.3											2524.5	134026	2357.75	2629	2531.75	146984	2541.75	2492	53.0901	-1.07072	1.04139	58.0562	1.00395	-1.01595	2	2306	2601	2628	2563	142824	13245	197409	182626	2390	2444	2285	2312	2507	2729
Pos_4664	728	8		66	1	8	2.2	[M+H]+	410.201	2.2_410.2											2610	1.61698e+06	2438.5	64410.5	2532.75	1.41348e+06	2537.75	42824.8	619.534	-1.07033	24.6784	558.081	1.00197	16.9084	4	2470	2660	2664	2646	1751454	1447945	2071065	1197466	2293	2675	2421	2365	2616	2472
Neg_22464	729	8		613		3	20.78	[M-H]-	245.139	20.78_245.1											11944.4	198170	19047.2	23812.4	18982.3	152686	20165.6	25023.6	16.5911	1.59466	1.99361	8.04358	1.06234	1.31826	2	14141.8	11364.4	11243.3	11028.2	165689	154020	227660	245313	15339.7	17239.1	20699.1	22911.1	26465.1	24333.3
Pos_8716	730	8		176	1	10	4.15	[M+H]+	131.07	4.15_131.1											2406	9624596	2553	89028.8	2591.5	2.57294e+06	2502.25	2451.5	4000.25	1.0611	37.0028	992.837	-1.03567	-1.05711	3	2288	2279	2508	2549	13098184	8947398	9707961	6744841	2627	2660	2318	2607	166402	2307
Neg_14818	731	8		363		2	12.56	[M-H]-	379.124	12.56_379.1											4571.56	15726.9	4138.34	3795.01	3930.54	8732.31	4304.8	4146.42	3.44016	-1.10468	-1.20462	2.22166	1.09522	1.05492	2	4994.2	4435.34	4916.03	3940.66	13994.1	16829.2	15473.6	16610.5	3023.97	4139.38	4923.07	4466.95	3803.41	4410.44
Neg_392	732	9		6		73	1.49	[M-H]-	304.91	1.49_304.9											1.49126e+06	1.82528e+06	1.74959e+06	1.62709e+06	1.13908e+06	1.51468e+06	1.4628e+06	1.58822e+06	1.22398	1.17323	1.09108	1.32975	1.2842	1.3943	0	1.63912e+06	1.642e+06	1.37056e+06	1.31337e+06	1.64202e+06	1.9942e+06	2.07028e+06	1.59461e+06	1.70597e+06	2.14906e+06	1.7972e+06	1.34613e+06	1.38827e+06	1.59121e+06
Pos_48676	733	9		1298	1	21	32.07	[M+H]+	532.996	32.07_533											1545016	2.84063e+06	2.03991e+06	2.22433e+06	1.00953e+06	2.13785e+06	1.94434e+06	2137615	1.83857	1.32032	1.43968	2.11766	1.92598	2.11743	2	2557791	1608703	1106499	907071	3371296	2129314	3798054	2063845	1169244	2325623	3141707	1523081	1839942	2912410
Pos_24996	734	9		609	1	15	17.13	[M+H]+	253.049	17.13_253											258134	506128	452275	393791	277830	388537	285677	304198	1.96072	1.7521	1.52553	1.39847	1.02825	1.09491	0	238789	317933	235725	240088	643369	519740	546599	314803	361364	461002	610308	376427	378577	523050
Pos_29555	735	9		734	1	9	19.69	[M+H]+	500.991	19.69_501											23329.5	167186	108626	94702	18432	156736	47361.2	87707.2	7.16631	4.65619	4.05932	8.50349	2.56951	4.75842	6	52835	35835	2363	2285	267082	123623	143787	134254	2492	127409	178542	126063	86651	103689
Neg_17798	736	9		460		2	15.97	[M-H]-	478.961	15.97_479											9383.16	16427.3	14104.3	39527.1	4546.79	19048	33865.9	34445.4	1.75073	1.50315	4.21256	4.18933	7.44832	7.57576	4	15354.3	12977.3	4410.97	4790.06	3775.19	3194.51	23494.4	35245.2	3245.53	4100.71	36999.3	12071.6	31484	58144.4
Neg_30354	737	9		933		5	31.67	[M-H]-	433.114	31.67_433.1											65347.8	72433.4	58080.7	86394.8	48724.9	93029.4	63689.1	68604.4	1.10843	-1.12512	1.32208	1.90928	1.30712	1.40799	0	51559.9	46210.7	62318.6	101302	65925.4	59155.6	68710.2	95942.5	35373	44498.7	62052.4	90398.6	87548.2	90801
Neg_32932	738	9		1022		9	34.87	[M-H]-	945.267	34.87_945.3											1.62117e+06	2.0011e+06	1.66749e+06	2.23933e+06	1.68722e+06	2.23503e+06	1.75404e+06	2.10045e+06	1.23435	1.02857	1.3813	1.32469	1.0396	1.24492	0	1.65513e+06	1.7457e+06	1.5662e+06	1.51766e+06	1.92783e+06	1.76951e+06	1.80732e+06	2.49972e+06	1.63679e+06	1.60296e+06	1.63528e+06	1.79493e+06	2.29154e+06	2.08549e+06
Neg_35648	739	9	124	1147		24	39.91	[M-H]-	929.273	39.91_929.3	2-Feruloyl-1,2'-disinapoylgentiobiose		C44H50O22	[M-H]-	929.272	0.916541	hydroxycinnamic acid glycosides	2	magma_HMDB		7.58386e+06	8.12703e+06	7.22363e+06	9.62217e+06	6.90353e+06	9.23089e+06	9.06837e+06	8.96618e+06	1.07162	-1.04987	1.26877	1.33713	1.31358	1.29878	0	8.34794e+06	8.84843e+06	6.64328e+06	6.49581e+06	7.78788e+06	7.8823e+06	7.37425e+06	9.46368e+06	7.15837e+06	6.96637e+06	6.46212e+06	8.30767e+06	9.83449e+06	1.00919e+07
Neg_11060	740	9		255		4	5.98	[M-H]-	187.025	5.98_187											142257	242620	167461	392759	273077	454412	340260	394107	1.7055	1.17717	2.7609	1.66404	1.24602	1.44321	1	15716.1	126579	211396	215338	332005	4636.36	268600	365239	4742.03	4946.81	331410	328747	465699	418223
Neg_13239	741	9		317		5	9.82	[M-H]-	416.083	9.82_416.1											179539	280165	219354	347886	213791	345245	308061	264819	1.56047	1.22176	1.93766	1.61487	1.44094	1.23868	0	187946	180250	187158	162803	250899	239180	279082	351500	164601	146897	295710	270209	380323	478995
Pos_46851	742	9		1242	1	4	30.85	[M+H]+	1171.31	30.85_1171.3											8181.75	6626.75	7340	32439.5	14019.2	27138	41789.2	23032.2	-1.23465	-1.11468	3.96486	1.93577	2.98085	1.6429	2	2724	14376	12950	2677	2663	2310	19113	2421	15341	2717	2447	8855	37910	19311
Neg_21806	743	9		591		3	20.14	[M-H]-	1015.23	20.14_1015.2											13747.6	10241.1	11325.4	16823.7	10744.5	14892.2	16394	15051.5	-1.34239	-1.21387	1.22376	1.38603	1.52581	1.40086	0	15165.9	14289.1	12513.4	13021.9	3271.43	11795.2	9430.31	16467.6	10197.2	10531.1	10169.2	14403.9	14801.9	16730.7
Neg_30879	744	9		947		7	32.13	[M-H]-	344.903	32.13_344.9											150826	297000	330231	277202	293805	375785	271302	307289	1.96916	2.18949	1.8379	1.27903	-1.08294	1.0459	1	197197	68182.6	279194	58728.5	157734	247767	372368	410131	250018	378556	399258	293093	257491	232629
Neg_36844	745	9		1219		5	44.37	[M-H]-	959.282	44.37_959.3											294957	532161	417509	571291	566067	542579	555385	621502	1.8042	1.41549	1.93686	-1.04329	-1.01923	1.09793	0	334315	234155	373744	237614	553524	489251	452341	633527	393642	405290	454317	416785	501689	640242
Neg_5677	746	9		88		14	2.18	[M-H]-	226.996	2.18_227											1.69701e+07	3.67256e+07	2.82182e+07	3.53759e+07	2.97029e+07	3.88933e+07	4.09519e+07	3.66105e+07	2.16414	1.66282	2.08461	1.30941	1.37872	1.23255	2	1.77986e+07	1.64478e+07	1.99083e+07	1.37255e+07	4.57702e+07	3.33022e+07	3.69643e+07	3.08657e+07	3.54011e+07	2.28202e+07	27251509	2.74002e+07	3.68106e+07	4.24631e+07
Neg_3926	747	9		54		35	1.89	[M-H]-	312.984	1.89_313											7.9717e+06	1.187e+07	1.06029e+07	1.19874e+07	1.13542e+07	1.26642e+07	1.18745e+07	1.26423e+07	1.48902	1.33007	1.50374	1.11538	1.04583	1.11345	0	6.10142e+06	7.51507e+06	1.01253e+07	8.14503e+06	1.06897e+07	1.23396e+07	1.25386e+07	1.1912e+07	1.06222e+07	1.1078e+07	1.07804e+07	9.93107e+06	1.1131e+07	1.28024e+07
Pos_50234	748	9		1348	1	19	33.18	[M+H]+	225.075	33.18_225.1											902416	1.4365e+06	1396604	1648394	1.65227e+06	1895786	1.75172e+06	1.7154e+06	1.59184	1.54763	1.82664	1.14738	1.06019	1.0382	0	513750	1125871	995859	974185	1348043	1528021	1642342	1227591	1613015	1315645	1252164	1405592	1589333	1793536
Pos_61021	749	9		1731	1	13	44.36	[M+H]+	737.227	44.36_737.2											1.16163e+06	1.78782e+06	1499797	1.88536e+06	2.29272e+06	1.99786e+06	2.08246e+06	2163395	1.53906	1.29111	1.62303	-1.14759	-1.10097	-1.05978	0	1122845	1186694	1236828	1100162	1622688	1628770	2206207	1693614	1630534	1371300	1372015	1625339	2292434	1957695
Pos_50947	750	9	175	1373	1	18	33.63	[M+H]+	335.16	33.63_335.2	3'-N'-Acetylfusarochromanone		C17H22N2O5	[M+H]+	335.16	-0.611123	2,2-dimethyl-1-benzopyrans	2	magma_HMDB		184653	566309	351343	285543	494961	512392	381596	445326	3.06688	1.90272	1.54637	1.03522	-1.29708	-1.11146	1	208193	159983	144137	226299	659261	895804	441896	268276	196326	461948	533823	213275	268258	264061
Pos_14873	751	9		319	1	4	9.63	[M+H]+	154.967	9.63_155											7435	114452	82478	65936.2	48152.8	111618	109770	100218	15.3937	11.0932	8.86836	2.31801	2.27963	2.08126	6	22121	2513	2692	2414	146396	150011	81395	80007	39949	128081	159479	2403	78869	102825
Pos_45895	752	9		1215	1	10	30.29	[M+H]+	398.074	30.29_398.1											179411	323874	331752	241426	275014	423652	284413	327744	1.80521	1.84912	1.34566	1.54048	1.03418	1.19173	0	173474	140486	175175	228508	345519	283239	494324	172415	298073	300241	366139	362557	290630	313902
Pos_61009	753	9		1732	1	8	44.36	[M+H]+	508.11	44.36_508.1											174610	375849	332404	350262	343942	365187	362918	455511	2.1525	1.90369	2.00596	1.06177	1.05517	1.32438	2	239826	144853	190305	123458	399889	381707	473148	248651	268496	319539	392799	348784	351731	436842
Pos_52658	754	9		1430	1	15	34.86	[M+H]+	521.616	34.86_521.6											1194968	1663273	1573898	1724438	1.39454e+06	1737130	1.40138e+06	1.61687e+06	1.3919	1.3171	1.44308	1.24566	1.0049	1.15943	0	1188205	1274347	1220137	1097183	1538424	1699690	2004819	1410159	1316462	1631161	1861943	1486026	1543024	1869466
Pos_44818	755	9		1179	1	4	29.64	[M+H]+	579.639	29.64_579.6											13361	7847.25	18720.2	21720.2	2483.5	43272.2	26140.8	42920.2	-1.70263	1.40111	1.62565	17.4239	10.5258	17.2822	3	2551	24685	2375	23833	14949	11633	2425	2382	2428	34156	35685	2612	28744	2485
Neg_30536	756	9		938		8	31.86	[M-H]-	642.168	31.86_642.2											13795.1	28579.9	6556.91	55323.3	3818.62	52892.7	57803.7	32214.9	2.07174	-2.1039	4.01036	13.8513	15.1373	8.43628	6	17009.8	29569.3	3775.71	4825.58	45251.2	25359.5	39194.2	4514.74	4882.61	14846.5	3357.19	3141.35	54125.5	52618.7
Neg_17282	757	9		444		4	15.53	[M-H]-	431.119	15.53_431.1											14930.2	60518.4	23988.3	68500.9	9935.83	63397.8	53886.8	61013.1	4.05343	1.6067	4.58808	6.38072	5.42348	6.14072	5	34382	18461.8	3385.47	3491.48	44974.2	49901.2	81045.8	66152.2	38258.4	49614.1	3931.25	4149.4	69024.7	57763.9
Neg_36199	758	9		1183		2	41.33	[M-H]-	711.23	41.33_711.2											4497.43	11937.6	6917.12	17076.8	4761.28	16017.2	15731.6	13947.1	2.65432	1.53802	3.79701	3.36406	3.30408	2.92927	5	4227.42	4550.4	4730.64	4481.27	7962.02	9428.35	10472.5	19887.6	6161.26	9393.35	3126.61	8987.27	13514.8	19286.4
Pos_52930	759	9		1441	1	5	35.13	[M+H]+	331.037	35.13_331											3776.75	56317	20111.5	76876.5	15340.8	71458.2	90844.2	59565.8	14.9115	5.32508	20.3552	4.65807	5.92176	3.88284	6	2366	7380	2713	2648	67345	45325	68522	44076	2744	24105	51308	2289	39484	201414
Pos_55153	760	9		1517	1	3	36.99	[M+H]+	472.118	36.99_472.1											2539.5	19661	16837.2	27095.5	2473.5	57174	33877	46101.8	7.74208	6.63014	10.6696	23.1146	13.696	18.6383	6	2674	2708	2273	2503	15877	58061	2421	2285	2253	26275	36558	2263	2391	60277
Pos_28874	761	9		713	1	5	19.33	[M+H]+	399.082	19.33_399.1											161955	282444	254704	288172	179402	424992	310959	297178	1.74397	1.57269	1.77934	2.36894	1.73331	1.65649	1	226290	96881	147082	177566	227046	350326	355387	197019	225493	260829	295443	237051	141243	475474
Pos_21456	762	10		507	1	7	14.7	[M+H]+	234.533	14.7_234.5											2409.75	93295	38130.5	9359.25	2467.75	142385	23123.5	10410.8	38.7156	15.8234	3.88391	57.6982	9.37028	4.21872	6	2338	2661	2361	2279	96509	214330	59617	2724	2305	73686	74192	2339	29795	2626
Pos_41531	763	10		1075	1	5	27.57	[M+H]+	233.525	27.57_233.5											2447	3954.25	9817.5	2513	32459	74177.5	9370	24479.8	1.61596	4.01206	1.02697	2.28527	-3.46414	-1.32595	3	2433	2396	2557	2402	5864	4846	2704	2403	2605	16981	17033	2651	2331	2725
Pos_40499	764	10		1044	1	3	26.91	[M+H]+	180.554	26.91_180.6											2521.75	2533.75	2621	2478	2435	45107.5	2492.5	2491.25	1.00476	1.03936	-1.01766	18.5246	1.02361	1.0231	1	2492	2290	2692	2613	2418	2480	2547	2690	2677	2519	2550	2738	2598	2407
Pos_43956	765	10		1149	1	5	29.13	[M+H]+	247.117	29.13_247.1											2513	2505.75	2565	2429.75	2592.75	7360	2396.25	2524.5	-1.00289	1.02069	-1.03426	2.83868	-1.082	-1.02704	1	2341	2635	2454	2622	2540	2567	2427	2489	2520	2575	2741	2424	2660	2253
Pos_59256	766	10		1666	1	3	41.28	[M+H]+	389.593	41.28_389.6											2496.5	7094.25	4672.5	2640.5	2350	24381	5279.25	2579.75	2.84168	1.87162	1.05768	10.3749	2.24649	1.09777	3	2482	2464	2475	2565	13893	9749	2266	2469	2364	2561	11299	2466	2615	2658
Pos_12821	767	10		278	1	3	7.69	[M+H]+	234.533	7.69_234.5											2469.5	15642	2481.75	9801.5	2533.75	49007.8	6550.5	2417	6.33408	1.00496	3.96902	19.342	2.5853	-1.0483	4	2278	2500	2595	2505	28320	2314	29606	2328	2403	2565	2304	2655	16759	2445
Pos_57546	768	10		1594	1	2	39.21	[M+H]+	555.986	39.21_556											2470	2538.5	2554.5	2526	14549	30602.8	2518.25	5342.25	1.02773	1.03421	1.02267	2.10343	-5.77742	-2.72338	3	2322	2540	2712	2306	2592	2499	2370	2693	2490	2700	2284	2744	2274	2475
Neg_6113	769	10		100		9	2.28	[M-H]-	268.031	2.28_268											43578	147916	43595.2	120370	38643.9	441847	168006	216309	3.39428	1.0004	2.76218	11.4338	4.34756	5.59749	5	3515.16	132320	33838.7	4638.09	118654	137840	142837	192332	3809.84	34455.1	80731.4	55384.6	111293	162128
Pos_8105	770	10		156	1	3	3.84	[M+H]+	139.002	3.84_139											2396	104136	331227	302111	12593	613537	288863	178249	43.4626	138.242	126.09	48.7205	22.9384	14.1546	6	2557	2290	2456	2281	2299	2700	216539	195008	161660	398500	641975	122772	398434	121407
Pos_40279	771	10		1038	1	7	26.71	[M+H]+	354.176	26.71_354.2											79263.2	172632	62251.8	115109	124484	213256	71727.8	132450	2.17796	-1.27327	1.45224	1.71311	-1.73551	1.06399	1	46887	75329	110588	84249	155008	266502	101081	167938	86326	68500	42040	52141	98965	141436
Pos_54560	772	10		1494	1	11	36.47	[M+H]+	390.115	36.47_390.1											2511.25	193254	20720	86574.2	33579.2	404210	125006	127970	76.9553	8.25087	34.4746	12.0375	3.72271	3.81098	6	2523	2511	2449	2562	315665	2419	318288	136644	22799	2687	2719	54675	2372	142369
Pos_7942	773	10		152	1	4	3.69	[M+H]+	338.063	3.69_338.1											22124.8	116271	45771.2	106203	79031.5	249524	88646.5	130278	5.25526	2.06878	4.80019	3.15727	1.12166	1.64844	4	2658	42877	21444	21520	183638	2301	178132	101014	133269	2621	2662	44533	126549	132307
Neg_14259	774	10		346		4	11.3	[M-H]-	430.983	11.3_431											12304.4	35159	31235.3	29707.9	20949.8	59367	37869.3	24604.1	2.85744	2.53856	2.41442	2.83377	1.80762	1.17443	4	12176.8	14689.8	3590.97	18759.9	32259.5	33482.2	36998.9	37895.4	29300	48515.4	24298.1	22827.9	30696.9	31165
Pos_13135	775	10		289	1	3	8.01	[M+H]+	240.041	8.01_240											2594.5	35066.5	4001.75	2533.25	2391.75	54840.5	9133.75	2564.5	13.5157	1.5424	-1.02418	22.929	3.81886	1.07223	3	2558	2403	2701	2716	42208	58023	37532	2503	2431	8575	2283	2718	2584	2395
Pos_51374	776	10		1388	1	2	33.97	[M+H]+	283.146	33.97_283.1											80156.2	116948	87800.2	122126	63040.2	203915	101974	85948.5	1.459	1.09536	1.5236	3.23468	1.6176	1.36339	1	59006	95431	91876	74312	135556	120614	98269	113354	94229	101248	74442	81282	118199	89520
Pos_58021	777	10		1615	1	6	39.9	[M+H]+	691.312	39.9_691.3											2602.75	168548	2563.5	2615.5	2438	337001	2560.75	2448	64.7578	-1.01531	1.0049	138.228	1.05035	1.0041	2	2705	2340	2670	2696	85459	16312	297150	275272	2583	2663	2657	2351	2638	2747
Neg_35641	778	10		1148		2	39.91	[M-H]-	667.319	39.91_667.3											3969.74	93409	3564.89	3813.57	4494.72	113609	3905.21	4214.84	23.5302	-1.11357	-1.04095	25.276	-1.15096	-1.0664	2	3727.02	4620.44	3715.88	3815.62	98895.4	82576.9	94921.7	97241.9	3036.74	3241.11	4023.5	3958.21	3729.09	4540.27
Neg_18054	779	10		467		2	16.31	[M-H]-	339.165	16.31_339.2											34112.1	193075	29385	40442.4	32457.7	337666	41230.8	22534.5	5.66001	-1.16087	1.18557	10.4033	1.2703	-1.44035	2	45560.4	32940.6	15897.1	42050.5	228599	155909	186427	201366	3723.37	39165.5	33197.7	41453.3	38137.9	30293.6
Pos_53931	780	10		1473	1	6	35.86	[M+H]+	585.347	35.86_585.3											2457.75	19079	2562.5	2531.5	2612.25	168038	2469.75	2533	7.76279	1.04262	1.03001	64.3269	-1.0577	-1.03129	2	2416	2292	2538	2585	2737	2277	45591	25711	2551	2589	2420	2690	2489	2484
Neg_23207	781	10		644		7	22.04	[M-H]-	381.177	22.04_381.2											208581	403163	172540	206308	233647	1.48953e+06	209034	177464	1.93288	-1.20889	-1.01102	6.37514	-1.11775	-1.31659	1	255075	190970	187447	200832	499910	339112	403383	370248	161782	159624	170648	198104	230225	176846
Pos_36458	782	10		933	1	6	24.29	[M+H]+	231.556	24.29_231.6											2477.75	29457.5	8236	5744.75	2476.25	207208	2546.75	2522.5	11.8888	3.32398	2.31853	83.6781	1.02847	1.01868	4	2384	2445	2540	2542	26820	47618	2673	40719	2492	19479	8602	2371	15372	2442
Neg_24921	783	10		712		4	24.27	[M-H]-	367.161	24.27_367.2											4274.5	286460	64360.1	182505	3777.75	665873	155592	108488	67.016	15.0568	42.6963	176.262	41.1864	28.7177	6	4408.78	4477.49	3307.5	4904.22	330529	220288	325705	269318	93362.8	80440	32958.7	50679	147790	177067
Pos_3004	784	10		31	1	41	1.87	[M+H]+	963.533	1.87_963.5											2486.75	1.89668e+06	459078	899685	2348.5	4.6121e+06	1.07481e+06	763498	762.714	184.61	361.792	1963.85	457.659	325.1	6	2659	2454	2472	2362	1676283	2004824	1775188	2130418	702188	586800	36975	510348	1125735	204631
Neg_3007	785	10		44		50	1.82	[M-H]-	128.96	1.82_129											16525.2	1.2398e+06	321255	619691	113374	2.94179e+06	836511	665973	75.0243	19.4403	37.4997	25.9477	7.37835	5.87414	6	4159.68	22125	36628.9	3187.44	1.05744e+06	609625	1.40803e+06	1.88409e+06	436892	71644.6	371238	405245	825712	717094
Neg_24054	786	10		676		3	23.16	[M-H]-	365.145	23.16_365.1											4032.68	174398	32171.2	121781	6285.66	471034	172665	138632	43.2462	7.97762	30.1985	74.9379	27.4698	22.0553	6	3039.35	4016.57	4632.21	4442.58	161974	124063	190759	220796	27798.9	28409.2	39586.6	32889.9	137131	141947
Neg_2620	787	10		39		53	1.77	[M-H]-	766.689	1.77_766.7											3714.19	784147	109015	297608	3766.9	1.67768e+06	517464	252638	211.122	29.3509	80.1274	445.373	137.371	67.0679	6	3910.18	3135.29	3104.06	4707.24	569844	416115	1.24857e+06	902058	176487	9508.01	108797	141268	402770	415686
Pos_34661	788	10		882	1	3	23.11	[M+H]+	387.127	23.11_387.1											36533.8	121298	81609.2	110276	36899.8	394077	118846	100876	3.32016	2.2338	3.01847	10.6797	3.22077	2.73377	6	25146	36709	41173	43107	2288	244419	143747	94738	74389	2512	194060	55476	134276	50101
Pos_36797	789	10		944	1	3	24.53	[M+H]+	526.102	24.53_526.1											2550.25	4712.5	3169	8724.5	2511.5	53073.8	2529.25	2584.25	1.84786	1.24262	3.42104	21.1323	1.00707	1.02897	2	2449	2745	2278	2729	8806	4872	2525	2647	2611	5198	2578	2289	2447	2359
Neg_36224	790	10		1185		3	41.42	[M-H]-	467.286	41.42_467.3											5459.82	84464.6	4295.74	7033.39	4271.55	174409	3910.36	4349.75	15.4702	-1.27099	1.28821	40.8303	-1.09237	1.01831	2	6694.87	3747.74	6424.69	4971.99	29076.5	29201.4	157470	122111	3957.17	3611.03	3254.78	6359.97	4336.06	4325.18
Pos_49103	791	10		1311	1	2	32.36	[M+H]+	525.288	32.36_525.3											16315	11862.8	2453.25	2386	2501.75	143281	4659.5	6018	-1.37531	-6.65036	-6.8378	57.2722	1.8625	2.40552	4	2520	2655	2641	57444	2619	2289	19754	22789	2347	2340	2606	2520	2335	2373
Neg_33595	792	10		1048		3	35.87	[M-H]-	629.339	35.87_629.3											4299.21	17560.8	3744.75	3926.23	4154.49	95152.5	3531.35	3827.53	4.08467	-1.14806	-1.095	22.9035	-1.17646	-1.08542	2	3700.86	4828.23	4850.99	3816.76	3860.22	13330	21281	31772.1	3170.39	3622.28	4379.51	3806.81	3702.34	3375.39
Pos_33041	793	10		834	1	12	22.01	[M+H]+	381.175	22.01_381.2											209544	600179	159382	158085	373460	2.61492e+06	272629	203523	2.86421	-1.31473	-1.32552	7.00188	-1.36985	-1.83498	2	181383	225336	189588	241870	495593	827382	605063	472679	254717	13134	178429	191246	172659	140966
Pos_38952	794	10		1000	1	2	25.84	[M+H]+	381.175	25.84_381.2											2487.25	33747.5	2611.25	2714.75	2453	201354	2507	2494.5	13.5682	1.04985	1.09147	82.085	1.02201	1.01692	2	2534	2328	2620	2467	2445	58737	36164	37644	2548	2707	2574	2616	2634	2739
Pos_61716	795	10		1769	1	5	46.05	[M+H]+	347.169	46.05_347.2											2659.75	75685.5	2497.75	4871.25	2397.75	218452	2524.75	2473.25	28.4559	-1.06486	1.83147	91.107	1.05297	1.03149	2	2736	2542	2704	2657	67162	74365	79829	81386	2406	2450	2654	2481	2601	11731
Pos_61529	796	10		1760	1	23	45.54	[M+H]+	347.169	45.54_347.2											7677.25	1795265	7632.25	2434.5	8705.5	3.50027e+06	9784.25	10175.8	233.842	-1.0059	-3.15352	402.075	1.12392	1.16889	3	2655	2626	2554	22874	1498845	2355463	1725342	1601410	2396	2416	23142	2575	2520	2437
Pos_24763	797	11		604	1	20	17.01	[M+H]+	530.603	17.01_530.6											1.91118e+06	2.93072e+06	2.05302e+06	2.42537e+06	967803	3.24153e+06	1.80628e+06	1826199	1.53346	1.07422	1.26904	3.34937	1.86637	1.88695	1	2391482	1304555	1638442	2310228	2604422	2794725	3484770	2838965	1913412	2327940	2237040	1733695	2158871	4355389
Pos_30971	798	11		770	1	18	20.48	[M+H]+	522.606	20.48_522.6											1.79298e+06	1.92887e+06	1.61485e+06	2.04633e+06	916280	2.41662e+06	1.8716e+06	1758771	1.07579	-1.1103	1.14131	2.63743	2.0426	1.91947	2	1963870	1401516	1652716	2153801	2101512	1870579	2105808	1637568	1734443	1512336	1648946	1563685	1764518	2594927
Pos_26029	799	11	79	637	1	33	17.75	[M+H]+	935.243	17.75_935.2	Quercetin 3-[p-coumaroyl-(->6)-glucosyl-(1->2)-glucosyl-(1->2)-glucoside], Kaempferol 3-O-caffeoyl-sophoroside 7-O-glucoside		C42H46O24	[M+H]+	935.245	-2.74089	Flavonoid	3	magma_HMDB		1.0535e+07	1.0735e+07	8.93755e+06	1.18007e+07	6.44953e+06	14867187	12373161	1.15675e+07	1.01899	-1.17873	1.12015	2.30516	1.91846	1.79355	1	12843353	9120331	8379408	11796767	8190919	10649006	13104834	10995298	11057831	8269562	7604942	8817879	12098887	14462188
Pos_25993	800	11		635	1	29	17.74	[M+H]+	515.598	17.74_515.6											2.95578e+06	3.51425e+06	3.40703e+06	3525614	2138949	4.9764e+06	3.68433e+06	3.54863e+06	1.18894	1.15267	1.19279	2.32656	1.7225	1.65905	1	3461536	2623336	2330564	3407677	3698830	3465017	4282406	2610750	3500010	3274100	3687335	3166674	3628498	4452865
Pos_58043	801	11		1614	1	34	39.9	[M+H]+	707.216	39.9_707.2											2.44648e+07	2.73262e+07	22393840	33855406	2.37753e+07	3.45214e+07	2.92365e+07	2.89083e+07	1.11696	-1.09248	1.38384	1.45199	1.2297	1.2159	0	22529566	28525428	24196393	22607774	27026082	27388929	30887176	24002524	23604380	21326688	23788280	20856012	38060618	32086590
Pos_30925	802	11	81	769	1	25	20.46	[M+H]+	949.258	20.46_949.3	Kaempferol tri glycoside + feruloyl: Kaempferol 3-sophoroside 7-(2-feruloylglucoside)/ Kaempferol 3-(2-feruloylsophoroside) 7-glucoside/ Kaempferol 3-O-feruloyl-sophoroside 7-O-glucoside		C43H48O24	[M+H]+	949.261	-2.66256	Flavonoid	3	magma_HMDB		6.44973e+06	6.30782e+06	4.80811e+06	7.43455e+06	4370589	8.68127e+06	7.67682e+06	6.90089e+06	-1.0225	-1.34143	1.15269	1.98629	1.75647	1.57894	0	6139920	6116618	5717661	7824702	5934801	6025535	7090348	6180598	6245008	3917161	4303802	4766454	7049735	7869179
Pos_30140	803	11	83	748	1	8	20.03	[M+H]+	611.16	20.03_611.2	Kaempferol 3-O-beta-D-sophoroside/ Rutin (C05625)/ Multinoside A (C17563)	C12634	C27H30O16	[M+H]+	611.161	-1.34989	Flavonoid	2	magma_KEGG		2926865	3.38215e+06	3.08674e+06	4.12574e+06	2.93523e+06	4745837	4.42908e+06	3.97203e+06	1.15555	1.05462	1.40961	1.61685	1.50894	1.35322	0	3007095	2749975	2664062	3286328	3010700	3054967	4179549	3283395	3738234	2700901	2512562	3395278	4436815	4025597
Pos_54340	804	11		1488	0.962754	2	36.28	[M+H]+	521.616	36.28_521.6											17553.5	28439.2	22036	29391.8	27309.8	46518	38815.5	35982.5	1.62015	1.25536	1.67441	1.70335	1.42131	1.31757	0	14279	21857	16174	17904	29736	28531	31619	23871	29204	26350	30276	2314	26169	40976
Neg_18993	805	11		503		2	17.19	[M-H]-	562.645	17.19_562.6											7491.23	12291.6	8227.95	12768.3	4513.56	20576.1	10089.9	8567.71	1.6408	1.09834	1.70443	4.55873	2.23547	1.89822	2	9701.47	7855.64	9188.11	3219.72	11025.3	8414.72	15338.6	14387.7	8543.42	7533.09	8707.64	8127.66	14231.1	12309.1
Neg_19598	806	11		525		11	17.88	[M-H]-	570.141	17.88_570.1											764990	913596	803591	927636	490988	1.21262e+06	889078	880442	1.19426	1.05046	1.21261	2.46976	1.81079	1.7932	1	846352	778036	667074	768498	875975	856075	930088	992245	909267	721641	634978	948478	987183	1.06192e+06
Neg_21865	807	11		594		9	20.22	[M-H]-	554.145	20.22_554.1											396464	504322	388153	511046	338643	647035	508863	446646	1.27205	-1.02141	1.28901	1.91067	1.50265	1.31893	0	273055	485294	465740	361767	544060	476963	497216	499049	385343	416912	337456	412899	591760	508566
Neg_14125	808	11		341		4	11.05	[M-H]-	807.145	11.05_807.1											24898.7	110102	92547	110846	3875.2	156135	73532.6	74465.7	4.42201	3.71694	4.45187	40.2909	18.9752	19.216	6	62128.4	29736.5	3497.53	4232.39	134841	96886.5	101811	106870	95755.6	125959	90351.2	58122.1	152746	161226
Neg_17789	809	11	139	459		6	15.97	[M-H]-	325.093	15.97_325.1	p-Coumaroyl-D-glucose/ 4-O-beta-D-Glucosyl-4-hydroxycinnamate (C04415)/ beta-D-Glucosyl-2-coumarate (C05158)	C16827	C15H18O8	[M-H]-	325.093	0.00615209	coumaric acid esters	2	magma_kegg		2.04229e+06	4.63187e+06	4.14795e+06	5.48252e+06	1.6366e+06	6.61882e+06	6.79085e+06	3.76788e+06	2.26798	2.03103	2.68449	4.04425	4.14936	2.30226	6	2.76333e+06	987538	1.62421e+06	2.79409e+06	4.52908e+06	4.07103e+06	3.91356e+06	6.01382e+06	2.98032e+06	5.87403e+06	2.98178e+06	4.75566e+06	7.69076e+06	6.31261e+06
Neg_19068	810	11		506		16	17.31	[M-H]-	371.098	17.31_371.1											4.85607e+06	8.05011e+06	7.14417e+06	9.56079e+06	3.75959e+06	1.06251e+07	9.78441e+06	7.01112e+06	1.65774	1.47118	1.96883	2.82614	2.60252	1.86486	2	6.25445e+06	2.9376e+06	4.22847e+06	6.00377e+06	8.75207e+06	6.86007e+06	6.38992e+06	1.01984e+07	5.38971e+06	8.68994e+06	5.8975e+06	8.59954e+06	1.32412e+07	1.02387e+07
Neg_15637	811	11		396		2	13.89	[M-H]-	161.082	13.89_161.1											48612.1	228066	173219	300972	26110.5	356539	218571	151551	4.69155	3.56329	6.1913	13.655	8.37099	5.80421	6	78410.4	59981.5	52171.2	3885.18	200690	224662	210277	276636	141630	161685	180501	209060	358480	400479
Neg_11895	812	11		277		3	7.17	[M-H]-	505.067	7.17_505.1											15648.2	41712.8	49418.8	71005.5	24704.3	96782	68805.6	50128.5	2.66565	3.15811	4.5376	3.91762	2.78517	2.02914	6	27138.9	8733.04	18016.9	8704.08	23170.9	46342.9	35723.7	61613.7	20586.5	48929.6	52337.7	75821.7	91357	108605
Pos_14245	813	11		308	1	3	9.12	[M+H]+	255.046	9.12_255											2474	28122.8	12246.2	22646.2	2557.5	45468.5	10172.8	14136.8	11.3673	4.94998	9.1537	17.7785	3.97761	5.52757	6	2619	2481	2361	2435	21335	34515	54097	2544	2441	19570	24703	2271	23393	21690
Pos_57380	814	11		1588	1	8	39.03	[M+H]+	498.613	39.03_498.6											71511	185238	104271	192133	2501.75	240854	197342	196087	2.59034	1.45811	2.68676	96.2744	78.8814	78.3798	5	103829	87172	92319	2724	156059	165508	282712	136671	2554	108033	119844	186654	151656	248418
Pos_11355	815	11		238	1	4	6.3	[M+H]+	219.049	6.3_219											127475	539244	285379	515007	215535	808341	346627	442194	4.2302	2.23871	4.04006	3.7504	1.60822	2.05161	5	88529	62791	156347	202233	1134596	2623	487107	532651	322235	2444	563039	253798	454290	449758
Pos_5693	816	11		92	1	2	2.79	[M+H]+	205.034	2.79_205											665426	2442735	2086116	2416102	1.08956e+06	3.85848e+06	2.14674e+06	2.38467e+06	3.67094	3.13501	3.63091	3.54132	1.97028	2.18866	5	718637	586059	640797	716210	2480343	1911362	3392847	1986388	2157523	1135698	2887532	2163711	1044624	3010390
Pos_18184	817	11	38	409	1	2	12.1	[M+H]+	138.055	12.1_138.1	Anthranilic acid	C00108	C7H7NO2	[M+H]+	138.055	-1.97747	aromatic acid	2	magma_KEGG	Vitamin L1, Tryptophan biosynthesis.	5.82435e+06	1.12524e+07	7781691	1.07906e+07	5.40917e+06	1.31636e+07	7.92371e+06	9637407	1.93196	1.33606	1.85267	2.43357	1.46487	1.78168	1	4781230	5294762	5694131	7527292	9403188	8326315	13727770	13552414	9000948	5507087	8903951	7714778	9814086	10163487
Pos_60419	818	11	125	1706	1	24	43.09	[M+H]+	239.09	43.09_239.1	3,4,5-Trimethoxycinnamic acid		C12H14O5	[M+H]+	239.091	-4.19505	coumaric acids and derivatives	2	magma_HMDB		2.96837e+06	6969622	4.57763e+06	7.08453e+06	4.06924e+06	1.04162e+07	5.66545e+06	6.85345e+06	2.34796	1.54214	2.38667	2.55975	1.39226	1.68421	3	2611577	2709831	3001215	3550858	6382264	5962399	7674889	7858936	5389652	3561489	4982910	4376488	6443953	6560616
Pos_25179	819	11		612	1	4	17.27	[M+H]+	360.111	17.27_360.1											372360	721643	500378	843914	505625	1.24832e+06	591040	868340	1.93802	1.3438	2.26639	2.46887	1.16893	1.71736	2	312741	267416	408749	500534	680399	617594	837429	751149	584023	393045	589044	435400	635637	644176
Neg_35862	820	11		1165		9	40.4	[M-H]-	249.062	40.4_249.1											63464.6	200483	104313	177881	56891.4	288455	188062	197442	3.15897	1.64365	2.80285	5.07028	3.30563	3.47051	5	22662.6	53303.1	131331	46561.9	122643	186916	250283	242089	62493	63072.9	107736	183952	143348	165238
Neg_8089	821	11		155		22	3.28	[M-H]-	221.03	3.28_221											2.587e+06	1.03915e+07	7.52404e+06	9.01559e+06	5.30073e+06	1.96932e+07	1.12667e+07	1.24417e+07	4.01679	2.9084	3.48496	3.71519	2.1255	2.34717	6	2.20825e+06	2.16828e+06	2.61039e+06	3.36109e+06	8.53587e+06	8.92023e+06	8.78263e+06	1.53271e+07	5.17672e+06	9.70459e+06	7.59352e+06	7.62134e+06	7.12185e+06	4.53735e+06
Neg_5833	822	11		92		4	2.21	[M-H]-	304.981	2.21_305											1.9246e+06	7.91553e+06	5.16182e+06	7.36755e+06	4.41868e+06	1.69644e+07	7.80296e+06	7.46488e+06	4.11282	2.68202	3.8281	3.83925	1.7659	1.68939	4	1.50347e+06	1.06657e+06	1.8801e+06	3.24826e+06	3.8867e+06	5.88127e+06	6.50313e+06	1.5391e+07	2.11996e+06	6.52643e+06	5.1661e+06	6.83477e+06	4.18954e+06	1.67467e+06
Neg_5420	823	11		82		13	2.13	[M-H]-	163.025	2.13_163											951790	7.12472e+06	3.35575e+06	5.00777e+06	1.38665e+06	1.0917e+07	5.52525e+06	6.28479e+06	7.4856	3.52573	5.26143	7.87292	3.9846	4.53235	6	940600	47195	1.67782e+06	1.14155e+06	4.39078e+06	4.44104e+06	6.39765e+06	1.32694e+07	2.44627e+06	3.94e+06	3.91638e+06	3.12036e+06	2.08046e+06	2.04922e+06
Neg_5131	824	11		75		37	2.1	[M-H]-	135.03	2.1_135											4.54634e+07	2.60759e+08	149886611	2.08088e+08	5.52352e+07	3.75324e+08	205930401	1.98296e+08	5.73559	3.29686	4.57704	6.79502	3.72824	3.59002	6	5.30966e+07	3.84695e+07	4.90317e+07	4.12558e+07	206381208	224459938	2.95586e+08	3.1661e+08	1.2922e+08	1.63603e+08	1.4562e+08	1.61104e+08	1.71967e+08	1.43784e+08
Neg_4766	825	11	104	68		52	2.04	[M-H]-	225.061	2.04_225.1	Glucoheptonic acid		C7H14O8	[M-H]-	225.062	-0.99084	glycoside	2	Metlin		7.88714e+07	386640036	2.34047e+08	326430611	8.28753e+07	5.15802e+08	2.6447e+08	2.42798e+08	4.90216	2.96746	4.13877	6.22383	3.19118	2.92968	6	7.40452e+07	7.03345e+07	9.17331e+07	7.93727e+07	3.2896e+08	3.12105e+08	4.49032e+08	4.56463e+08	2.34742e+08	188217333	2.08383e+08	3.04848e+08	2.90037e+08	2.87457e+08
Pos_518	826	11		5	1	7	1.52	[M+H]+	190.979	1.52_191											182922	8.82034e+06	4.02131e+06	7628742	680319	8.41647e+06	5.4585e+06	6.81381e+06	48.219	21.9837	41.7048	12.3714	8.02344	10.0156	6	2417	473564	166714	88995	8552252	8770510	10175258	7783357	4793228	1670861	5304665	4316467	8021450	6063754
Neg_1000	827	11		13		6	1.51	[M-H]-	312.903	1.51_312.9											4209.1	600030	142484	451225	3761.7	578683	320908	348024	142.555	33.8513	107.202	153.836	85.3094	92.5177	6	4206.49	3983.18	4530.24	4116.5	671594	577722	474392	676413	149345	170362	245777	4451.29	420590	543185
Neg_1225	828	11		14		6	1.53	[M-H]-	314.899	1.53_314.9											3913.16	607003	240786	514394	12421.1	697953	365761	416904	155.118	61.5324	131.452	56.1907	29.4466	33.564	6	4226.81	4852.26	3293.15	3280.41	627008	381526	561256	858221	190592	273610	294335	204606	322571	597903
Neg_22922	829	11	153	631		9	21.46	[M-H]-	551.177	21.46_551.2	(Z)-Resveratrol 3,4'-diglucoside		C26H32O13	[M-H]-	551.177	-0.577147	stilbene glycosides	2	magma_HMDB		593246	1.03041e+06	972252	1.18645e+06	666359	1.3607e+06	1.12897e+06	1.09078e+06	1.7369	1.63887	1.99994	2.04199	1.69424	1.63693	1	530799	520517	578721	742946	896795	930492	1.02027e+06	1.27409e+06	960689	966030	861451	1.10084e+06	1.17905e+06	1.18647e+06
Neg_29061	830	11	69	879		27	29.93	[M-H]-	739.21	29.93_739.2	Robinin	C10178	C33H40O19	[M-H]-	739.209	1.37985	flavonoid	2	magma_kegg		3.46069e+06	7.81328e+06	6.20008e+06	8.45341e+06	5.22372e+06	9.41847e+06	6.90253e+06	8.12077e+06	2.25773	1.79158	2.4427	1.80302	1.32138	1.55459	2	3.82777e+06	3.93894e+06	3.20779e+06	2.86825e+06	6.4901e+06	6.82155e+06	8.37065e+06	9.57084e+06	5.21542e+06	5.98819e+06	7.44382e+06	6.1529e+06	8.2671e+06	1.06101e+07
Neg_29347	831	11		893		6	30.26	[M-H]-	739.21	30.26_739.2											662600	1.08104e+06	880892	1.14018e+06	812737	1.34734e+06	1.21086e+06	1.2851e+06	1.63151	1.32945	1.72077	1.65779	1.48985	1.58121	0	838785	668041	537182	606392	862154	989997	1.21672e+06	1.25528e+06	828071	831459	842262	1.02178e+06	926746	1.36927e+06
Neg_13228	832	11		316		4	9.8	[M-H]-	494.015	9.8_494											36033.6	108373	71372.3	116709	52425.1	130485	92166.2	88622.9	3.00756	1.98072	3.23891	2.48899	1.75805	1.69047	3	50566.8	58744.8	31278.1	3544.67	79521.9	107407	125129	121434	56846.5	75005.5	81175.7	72461.7	106635	130915
Neg_13359	833	11	122	320		23	9.97	[M-H]-	353.088	9.97_353.1	Chlorogenic acid	C00852	C16H18O9	[M-H]-	353.088	-0.676885	quinic acids and derivatives	2	magma_kegg		1.6058e+07	3.71351e+07	2.73407e+07	3.78873e+07	2.27579e+07	4.64644e+07	3.78013e+07	3.31194e+07	2.31257	1.70263	2.35941	2.04168	1.66102	1.45529	3	1.72085e+07	1.80367e+07	1.51466e+07	1.38401e+07	3.00847e+07	3.45576e+07	3.97676e+07	4.41306e+07	2.26705e+07	2.55421e+07	3.06605e+07	3.04899e+07	3.77598e+07	4.4017e+07
Neg_17681	834	11		455		8	15.86	[M-H]-	353.088	15.86_353.1	Chlorogenic acid/ Coumarin: Scopolin (C01527), Biflorin (C08996)	C00852	C16H18O9	[M-H]-	353.088	-0.589089	quinic acids and derivatives	2	magma_kegg		1.56245e+06	4.88539e+06	3.87234e+06	5.01671e+06	2.88919e+06	5.96865e+06	5.19062e+06	4.3924e+06	3.12675	2.47837	3.21079	2.06586	1.79657	1.52029	4	2.17175e+06	1.957e+06	1.96813e+06	152918	3.83686e+06	5.02753e+06	4.75322e+06	5.92395e+06	3.189e+06	4.04915e+06	4.04325e+06	4.20794e+06	4.94598e+06	6.14148e+06
Neg_7231	835	11	50	128		11	2.95	[M-H]-	191.02	2.95_191	citric acid	C00158	C6H8O7	[M-H]-	191.02	-0.84808	tricarboxylic acids and derivatives	2	magma_kegg		2.42829e+07	9.35944e+07	6.61787e+07	8.6176e+07	3.62115e+07	1.23384e+08	8.76924e+07	9.74267e+07	3.85433	2.72532	3.54883	3.40731	2.42167	2.69049	6	2.54607e+07	1.88641e+07	2.50046e+07	2.78022e+07	6.7976e+07	8.86792e+07	9.87356e+07	1.18987e+08	4.91026e+07	8.23462e+07	6.38709e+07	6.93952e+07	7.43993e+07	7.00051e+07
Neg_23668	836	11		665		14	22.72	[M-H]-	727.245	22.72_727.2											433224	1.08224e+06	821019	1.05427e+06	589930	1.91263e+06	1.44559e+06	1.33052e+06	2.49812	1.89514	2.43356	3.24213	2.45045	2.25539	5	484074	379843	424939	444039	982556	979626	1.0276e+06	1.3392e+06	709824	737888	933523	902841	928492	1.08152e+06
Neg_26534	837	11	37	773		4	26.28	[M-H]-	415.125	26.28_415.1	2-Hydroxybenzaldehyde O-[xylosyl-(1->6)-glucoside]		C18H24O11	[M-H]-	415.125	0.704343	phenolic glycosides	2	magma_HMDB		132099	401323	302487	420824	226608	603158	415847	432771	3.03805	2.28985	3.18567	2.66168	1.83509	1.90977	4	134329	128923	123113	142031	335981	329994	390962	548357	293927	281999	296845	337179	326594	483093
Neg_2403	838	11		35		76	1.74	[M-H]-	410.863	1.74_410.9											8.10337e+06	2.46136e+07	1.72607e+07	1.91971e+07	1.31652e+07	2.96743e+07	2.55383e+07	2.19556e+07	3.03745	2.13007	2.36903	2.25399	1.93983	1.6677	4	8.05782e+06	8.74354e+06	7.60859e+06	8.00353e+06	2.13959e+07	2.20612e+07	2.83455e+07	2.66518e+07	1.82129e+07	1.35405e+07	1.86021e+07	1.86874e+07	1.98273e+07	2.26022e+07
Neg_2176	839	11		31		58	1.71	[M-H]-	326.901	1.71_326.9											1.53732e+07	3.4324e+07	2.61878e+07	2.78479e+07	2.31571e+07	3.88783e+07	3.70122e+07	3.20576e+07	2.23271	1.70347	1.81146	1.67889	1.59831	1.38435	1	1.54202e+07	1.66842e+07	1.42919e+07	1.50967e+07	3.06274e+07	3.23847e+07	3.75314e+07	3.67524e+07	2.74145e+07	2.18842e+07	2.7424e+07	28028674	2.87314e+07	3.26788e+07
Neg_3642	840	11		51		116	1.85	[M-H]-	884.61	1.85_884.6											625137	1.17829e+07	5.24358e+06	8.24296e+06	1.97826e+06	1.91508e+07	1.01528e+07	7.76598e+06	18.8485	8.3879	13.1859	9.68061	5.1322	3.92566	6	578665	709410	719463	493008	9.33101e+06	7.26877e+06	1.67212e+07	1.38107e+07	5.20475e+06	2.93275e+06	6.30835e+06	6.52847e+06	8.7564e+06	9.33615e+06
Neg_3208	841	11		47		117	1.83	[M-H]-	128.96	1.83_129											1.36226e+08	2.62358e+08	2.13396e+08	2.45216e+08	1.87322e+08	306739915	2.61222e+08	2.50985e+08	1.92591	1.56649	1.80007	1.6375	1.39451	1.33986	0	1.32717e+08	1.32977e+08	1.43359e+08	135850195	2.51396e+08	2.37233e+08	2.87925e+08	272878439	2.15088e+08	1.92291e+08	2.22227e+08	2.23976e+08	2.49145e+08	2.60034e+08
Neg_3409	842	11		46		202	1.83	[M-H]-	296.882	1.83_296.9											6.39718e+07	1.70363e+08	1.26573e+08	1.53611e+08	1.00582e+08	2.11401e+08	1.65663e+08	1.54735e+08	2.6631	1.97858	2.40123	2.10178	1.64705	1.5384	3	6.19561e+07	6.40412e+07	6.79486e+07	6.19412e+07	1.60726e+08	1.46482e+08	1.94816e+08	179428121	1.27664e+08	106483896	1.35872e+08	1.36273e+08	1.56277e+08	165389639
Neg_24671	843	11		699		2	23.86	[M-H]-	259.995	23.86_260											126525	248211	191607	251582	137007	301291	246779	229852	1.96176	1.51438	1.9884	2.19909	1.80121	1.67766	1	111614	132160	136910	125417	232292	242364	239444	278745	171434	186531	194335	214128	237043	252373
Neg_28033	844	11		834		24	28.66	[M-H]-	665.172	28.66_665.2											510278	1.15686e+06	964633	1.1799e+06	516407	1.57843e+06	1.12905e+06	1.23222e+06	2.26712	1.89041	2.31226	3.05657	2.18635	2.38615	5	520024	550696	477746	492646	904013	1.05461e+06	1.12336e+06	1.54547e+06	882888	953922	988845	1.03288e+06	1.16476e+06	1.32244e+06
Neg_26407	845	11	68	767		7	26.16	[M-H]-	725.194	26.16_725.2	Isoschaftoside 4'-glucoside/ Schaftoside 4'-glucoside		C32H38O19	[M-H]-	725.193	0.796982	Flavonoid	2	magma_HMDB		203355	581833	373614	508876	256850	978191	536022	554041	2.86117	1.83725	2.50241	3.80842	2.08691	2.15707	5	208203	237009	186750	181457	444340	492134	629190	761667	335373	263406	431488	464188	409701	699479
Neg_26742	846	11		781		11	26.64	[M-H]-	695.183	26.64_695.2											18226.2	90011.7	61739.5	79258.1	32387.2	153539	91450.3	86797.8	4.93859	3.3874	4.34858	4.74073	2.82366	2.68001	6	17596.2	25354.8	15015.7	14938.1	67996.9	71359.4	102296	118395	48811.8	50284.4	74871.7	72990	75719.3	103153
Neg_14364	847	11	138	348		33	11.42	[M-H]-	341.088	11.42_341.1	Caffeic acid 3-glucoside	C10431	C15H18O9	[M-H]-	341.088	-0.609814	hydroxycinnamic acids	2	magma_kegg		1.80721e+07	3.85836e+07	3.65578e+07	3.61342e+07	2.31181e+07	5.91531e+07	4.56866e+07	3.96216e+07	2.13498	2.02288	1.99945	2.55873	1.97622	1.71388	3	2.06386e+07	1.71693e+07	1.27408e+07	2.17399e+07	3.83369e+07	3.27922e+07	3.88247e+07	4.43805e+07	3.33211e+07	3.66928e+07	3.2921e+07	4.32963e+07	3.99991e+07	44239525
Neg_15042	848	11	136	370		14	12.93	[M-H]-	371.098	12.93_371.1	Dihydroferulic acid 4-O-glucuronide		C16H20O10	[M-H]-	371.098	-1.02092	phenolic glycosides	2	magma_HMDB	found similar metabolites in Arabidopsis	1.38385e+07	3.33232e+07	2.46481e+07	2.97041e+07	1.47221e+07	4.33113e+07	2.82708e+07	2.90617e+07	2.408	1.78112	2.14648	2.94193	1.9203	1.97402	3	1.42819e+07	1.34989e+07	1.215e+07	1.54233e+07	3.14477e+07	2.64913e+07	3.56284e+07	3.97254e+07	2.47802e+07	2.30234e+07	2.28397e+07	2.79492e+07	2.69e+07	3.6058e+07
Neg_19932	849	11	132	538		45	18.43	[M-H]-	355.103	18.43_355.1	1-Feruloyl-D-glucose	C17759	C16H20O9	[M-H]-	355.103	-0.602641	hydroxycinnamic acid glycosides	2	magma_kegg		2.91383e+07	5.20879e+07	4.71983e+07	5.37576e+07	2.98399e+07	6.37841e+07	5.00902e+07	4.69644e+07	1.78761	1.6198	1.84491	2.13755	1.67863	1.57388	1	3.20887e+07	2.76221e+07	2.58901e+07	3.09524e+07	4.73119e+07	4.48072e+07	5.28285e+07	6.34038e+07	4.17857e+07	4.73444e+07	4.38067e+07	5.58563e+07	4.91411e+07	6.64912e+07
Pos_40103	850	11		1032	1	6	26.61	[M+H]+	487.143	26.61_487.1											2608	135112	45887.8	40643.2	34609.2	210644	121129	108379	51.8067	17.595	15.5841	6.08635	3.4999	3.1315	6	2263	2711	2740	2718	130985	148469	132010	128983	2733	82583	95586	2649	154863	2554
Pos_51116	851	11		1379	1	10	33.77	[M+H]+	343.07	33.77_343.1											2500.25	63077.2	49348	41693.2	2345	147566	99031	60801.2	25.2284	19.7372	16.6756	62.928	42.2307	25.928	6	2664	2283	2596	2458	82738	44152	95286	30133	35502	53703	57758	50429	84725	39935
Pos_45179	852	11		1192	1	26	29.9	[M+H]+	398.074	29.9_398.1											113562	504483	489079	388321	184361	619543	465684	446932	4.44237	4.30673	3.41947	3.36049	2.52594	2.42422	6	126753	241916	35033	50545	451700	464419	625037	476776	472968	425101	469599	588649	437689	524099
Pos_43085	853	11		1128	1	7	28.65	[M+H]+	694.144	28.65_694.1											23879.8	155741	151834	82811.8	32563.5	211110	126265	153406	6.52188	6.35825	3.46787	6.48303	3.87749	4.71097	6	2436	43097	47466	2520	148181	109348	233888	131546	137261	112271	181646	176156	36787	158251
Pos_47234	854	11		1258	1	11	31.19	[M+H]+	383.069	31.19_383.1											15968.5	174287	135153	100432	34411.8	204429	118144	113110	10.9144	8.46373	6.28937	5.94067	3.43325	3.28697	6	36286	22917	2400	2271	226442	184972	198567	87167	90063	148828	150143	151578	137260	103304
Pos_16581	855	11		364	1	3	10.81	[M+H]+	861.074	10.81_861.1											74222.5	303056	232064	194380	56974.5	441536	232595	261851	4.08308	3.12659	2.61888	7.74972	4.08244	4.59593	6	141519	22494	86988	45889	368605	232497	396656	214468	115668	284679	283212	244695	230972	261343
Pos_23070	856	11		547	1	2	16.07	[M+H]+	373.112	16.07_373.1											176022	342644	284888	346379	236638	396131	292448	316948	1.9466	1.61848	1.96782	1.67399	1.23585	1.33938	0	167657	185144	177061	174227	307853	290724	431609	340392	297672	251939	268680	321263	360373	385043
Pos_48579	857	11		1297	1	33	32.02	[M+H]+	399.121	32.02_399.1											5.44086e+07	8.99437e+07	7.65458e+07	86385823	56326790	104638498	7.82084e+07	8.56752e+07	1.65312	1.40687	1.58772	1.8577	1.38848	1.52104	0	57346615	56500680	56457629	47329467	96853903	78264063	104468198	80188755	74958773	64496053	84508509	82219708	85588860	93606395
Pos_22876	858	11		542	1	16	15.96	[M+H]+	232.043	15.96_232											36600.2	370246	289586	283958	13840.8	633785	302870	180985	10.116	7.91212	7.75838	45.7912	21.8825	13.0763	6	34805	47877	61289	2430	272069	273627	804040	131250	96727	191328	483169	387119	294069	334015
Pos_25214	859	11		613	1	8	17.28	[M+H]+	165.055	17.28_165.1											498308	2.95471e+06	2.51073e+06	2.90761e+06	1624783	4390368	3.75532e+06	2.61773e+06	5.92948	5.03851	5.83498	2.70213	2.31127	1.61112	5	397486	528798	561249	505698	2441377	3003566	4161149	2212735	2991461	1791484	2944056	2315912	3645258	2578243
Pos_25237	860	11		615	1	12	17.29	[M+H]+	147.044	17.29_147											538792	1.34943e+06	1.17205e+06	1.30039e+06	594651	1.97501e+06	1532197	1.16453e+06	2.50454	2.17533	2.41353	3.32129	2.57663	1.95834	5	476248	633836	554870	490215	1309394	1454957	1766620	866734	1170743	950287	1612057	955112	1339711	1320574
Pos_22932	861	11	140	543	1	10	15.99	[M+H]+	165.055	15.99_165.1	Phenylpyruvic acid/ trans-3-Hydroxycinnamate (C12621)/ p-Coumaric acid (C00811)	C00166	C9H8O3	[M+H]+	165.055	0.030293	hydroxycinnamic acids	2	magma_KEGG		2.82154e+06	6.83623e+06	5.70653e+06	7.1824e+06	2.26783e+06	9.91085e+06	8.31789e+06	4956547	2.42287	2.02249	2.54556	4.37019	3.66777	2.18559	6	2446951	3314967	2704663	2819566	5230069	6612490	10952266	4550088	5461693	4303470	7902852	5158087	7813904	6453601
Pos_15259	862	11		329	1	32	9.91	[M+H]+	246.041	9.91_246											724546	2.33759e+06	1.73573e+06	2.06281e+06	1.16777e+06	3.19666e+06	2190897	1.88472e+06	3.22628	2.39561	2.84704	2.7374	1.87614	1.61395	4	898102	700641	735715	563727	2685013	2074357	2672729	1918251	1529261	1554292	2051789	1807580	2082714	2424506
Pos_22615	863	11		536	1	11	15.81	[M+H]+	246.04	15.81_246											152048	646664	570364	542968	272219	820933	531342	497298	4.25302	3.7512	3.57102	3.01571	1.95189	1.82683	4	199966	195671	210062	2494	818562	547980	722694	497422	438636	525841	747957	569021	572489	673058
Pos_34006	864	11		861	0.968926	4	22.7	[M+H]+	389.603	22.7_389.6											102311	360667	307402	265770	152565	578180	396817	351364	3.5252	3.00459	2.59767	3.78973	2.60097	2.30304	6	78093	115222	112305	103624	391406	376123	421804	253334	283089	318924	333229	294367	232674	275460
Pos_59116	865	11		1660	1	10	41.1	[M+H]+	498.613	41.1_498.6											76854.5	205815	181733	239950	55347.2	378779	302252	222728	2.67798	2.36464	3.12213	6.84368	5.46102	4.02418	6	64017	118905	83312	41184	263839	224893	280584	53943	185401	197756	202641	141134	260421	251012
Pos_27272	866	11	54	671	1	47	18.44	[M+H]+	177.054	18.44_177.1	7-Methoxycoumarin/ Hymecromone (C03081)	C09268	C10H8O3	[M+H]+	177.055	-0.491374	Coumarin	2	magma_KEGG		7.70874e+06	1.56221e+07	1.4647e+07	1.46876e+07	7.35695e+06	1.89111e+07	1.28043e+07	1.23632e+07	2.02655	1.90005	1.90532	2.5705	1.74044	1.68048	2	8387366	7679811	6867060	7900709	15691008	15033801	18689856	13073862	14912394	14954571	15302323	13418574	16590805	16901669
Pos_47213	867	11		1257	1	17	31.17	[M+H]+	501.159	31.17_501.2											391094	1.60599e+06	1170800	1.43701e+06	553848	2.02512e+06	1.39947e+06	1.25122e+06	4.10641	2.99366	3.67434	3.65646	2.52682	2.25914	6	400401	430304	389090	344579	1580834	1499562	1918867	1424691	1422170	1014158	1023148	1223724	2139238	1287569
Pos_27238	868	11	133	669	1	32	18.43	[M+H]+	195.065	18.43_195.1	Ferulic acid	C01494	C10H10O4	[M+H]+	195.065	-2.69141	hydroxycinnamic acids	2	magma_KEGG		22649566	3.93087e+07	3.4929e+07	40020116	2.19858e+07	4.92457e+07	36131352	3.43286e+07	1.73552	1.54215	1.76693	2.23989	1.64339	1.5614	1	23724031	22292901	20897256	23684076	34290806	35168262	50814978	36960616	40684303	32138143	32531710	34361901	49111445	38448607
Pos_43112	869	11		1127	1	17	28.65	[M+H]+	175.148	28.65_175.1											69421.8	216763	219913	229910	74108.8	394520	215129	201700	3.12241	3.16778	3.31178	5.32353	2.90288	2.72168	6	83980	28421	68776	96510	161398	203877	304183	197594	233886	243198	214886	187682	297122	215181
Pos_17483	870	11		387	1	27	11.38	[M+H]+	240.041	11.38_240											881038	2.69862e+06	2657867	2.3065e+06	990681	4.86274e+06	2.72946e+06	2.36892e+06	3.063	3.01675	2.61794	4.90848	2.75514	2.3912	6	1058820	813382	778960	872989	2563388	2659247	3434159	2137675	2573509	2701091	3139732	2217136	2485958	2823575
Pos_17327	871	11		383	1	18	11.31	[M+H]+	365.084	11.31_365.1											2.51801e+06	4.48328e+06	4.18293e+06	3857304	2.81245e+06	6.86149e+06	5026898	4.38892e+06	1.78048	1.6612	1.53188	2.43968	1.78737	1.56053	1	2590946	2239250	2437574	2804284	3972330	4035554	5486505	4438726	5036435	3859231	4574643	3261414	4249705	3876534
Pos_1549	872	11		19	1	46	1.76	[M+H]+	488.788	1.76_488.8											2874331	1.62422e+07	1.04119e+07	1.38009e+07	5.94882e+06	2.44817e+07	18307468	1.44745e+07	5.65079	3.62236	4.80145	4.11539	3.0775	2.43317	6	2549203	3149393	3210760	2587968	15211145	15348223	16907132	17502465	11136169	11603467	7775020	11132758	16543608	9371107
Pos_2168	873	11		24	1	129	1.83	[M+H]+	122.924	1.83_122.9											2.52263e+08	486281383	4.23087e+08	4.50109e+08	3.2673e+08	5.82101e+08	469815861	4.49982e+08	1.92768	1.67717	1.78429	1.7816	1.43793	1.37723	0	249251905	252163659	255924026	251712729	475654812	487822373	489142153	492506194	457738175	422021248	375674836	436913562	455323458	407854215
Pos_2574	874	11		27	1	218	1.84	[M+H]+	290.847	1.84_290.8											1.05625e+08	3.09948e+08	2.41681e+08	2.68351e+08	1.5849e+08	4.05956e+08	2.85056e+08	260428618	2.93442	2.28811	2.5406	2.5614	1.79858	1.64319	4	101311136	102234060	111730800	107223978	300565339	315245300	307738667	316241019	269604913	244354103	197434499	255331091	279903130	225427973
Pos_39449	875	11		1014	1	12	26.13	[M+H]+	517.154	26.13_517.2											495248	1.35012e+06	1.08919e+06	1.1475e+06	650227	2.35725e+06	1.16408e+06	1.18161e+06	2.72616	2.19928	2.31702	3.62527	1.79028	1.81723	4	472160	456592	438716	613526	1195288	1244105	1674112	1286994	1286815	921814	926651	1221471	1547832	1116947
Pos_48040	876	11		1281	1	11	31.68	[M+H]+	349.149	31.68_349.1											42026	1.11303e+06	512728	861352	47599.8	2095667	829880	771132	26.4842	12.2003	20.4957	44.0268	17.4346	16.2003	6	47137	34679	39486	46802	989699	1126462	1290077	1045869	568154	370181	489283	623296	1074848	528632
Pos_3942	877	11		49	1	37	2.05	[M+H]+	381.079	2.05_381.1											7.66655e+06	1.25838e+08	70112639	9.40388e+07	1.18479e+07	260842168	1.04947e+08	83320125	16.4139	9.14527	12.2661	22.016	8.85786	7.03251	6	7084997	6760346	11174090	5646762	114173510	117818776	147962194	123398198	103126757	72218797	51710575	53394427	92825631	41724578
Pos_39637	878	11		1021	1	3	26.27	[M+H]+	209.08	26.27_209.1											180936	593912	433645	549076	290350	883322	539908	595146	3.28244	2.39668	3.03464	3.04227	1.85951	2.04976	5	176815	187945	170411	188573	524611	537283	777688	536064	490864	393149	430288	420279	633618	464107
Pos_19190	879	11	57	434	1	20	12.94	[M+H]+	193.049	12.94_193	Scopoletin/ Acamelin (C10290)/ Methylenedioxycinnamic acid (C18077)/ Naphthazarin (C01938)	C01752	C10H8O4	[M+H]+	193.05	-3.24269	Coumarin	3	magma_KEGG		4.53359e+06	1.08017e+07	8.58433e+06	9.40038e+06	4.86522e+06	1.42764e+07	8563785	8.88441e+06	2.38259	1.8935	2.0735	2.93438	1.76021	1.82611	3	4912499	4143036	4164266	4914544	9470182	10061950	13208018	10466581	9495748	8268318	8520420	8052829	9820183	8674062
Pos_19187	880	11	135	435	1	27	12.94	[M+H]+	211.059	12.94_211.1	5-Hydroxyferulic acid methyl ester I	C05619	C10H10O5	[M+H]+	211.06	-3.1176	hydroxycinnamic acids	2	magma_KEGG		1.56033e+07	3.27317e+07	2.56867e+07	3.04407e+07	1.69288e+07	4.49621e+07	28637660	28536947	2.09774	1.64624	1.95092	2.65595	1.69165	1.6857	2	15668732	14861188	14712748	17170566	25264162	29955298	42635280	33072130	30695895	23002202	23618023	25430838	35025116	25731464
Pos_50509	881	11		1358	1	12	33.34	[M+H]+	355.102	33.34_355.1											843570	1.95587e+06	1.72067e+06	1.97077e+06	787256	2605955	2.16789e+06	1753112	2.31857	2.03975	2.33623	3.31017	2.75372	2.22686	6	661191	926944	791119	995025	2053298	1622955	2413587	1733657	2026957	1722101	1329955	1803668	2521357	1567493
Pos_45318	882	11		1196	1	39	29.93	[M+H]+	517.153	29.93_517.2											9.34751e+06	1.86079e+07	1.65779e+07	19033111	1.54175e+07	2.4736e+07	17284412	17894500	1.99068	1.77351	2.03617	1.60441	1.12109	1.16066	1	9508575	8304749	9426400	10150319	15601527	16698300	22895008	19236708	19707950	13510870	14899027	18193742	23282705	19223098
Pos_15334	883	11		330	1	28	9.92	[M+H]+	355.102	9.92_355.1	Chlorogenic acid	C00852	C16H18O9	[M+H]+	355.102	-2.1177	hydroxycinnamic acids	3	magma_KEGG		1.26738e+07	2.93702e+07	2.17839e+07	2.84391e+07	1.92686e+07	3.72782e+07	3.00029e+07	2.56985e+07	2.31739	1.71881	2.24392	1.93466	1.55709	1.3337	2	13451567	12667640	12199896	12376262	28179018	25078191	35090729	29132933	26063347	18090573	19300856	23681005	33248162	28126796
Pos_22622	884	11	123	537	1	11	15.81	[M+H]+	355.102	15.81_355.1	Chlorogenic acid/ Coumarin: Scopolin (C01527), Biflorin (C08996)	C00852	C16H18O9	[M+H]+	355.102	-2.03322	hydroxycinnamic acids	3	magma_KEGG		2.66858e+06	7.04798e+06	5556238	7.15517e+06	4.19357e+06	8.69973e+06	7.64635e+06	6.5032e+06	2.6411	2.0821	2.68127	2.07454	1.82335	1.55076	4	2621230	3104291	2556606	2392188	7100621	5523589	8206602	7361118	5817844	4599849	6000167	5807092	9063261	7032330
Pos_41205	885	11		1067	1	8	27.4	[M+H]+	309.585	27.4_309.6											2461.75	89401	55450.8	58087.5	69358.8	201122	121097	146474	36.316	22.5249	23.596	2.89973	1.74595	2.11183	5	2620	2320	2450	2457	121939	131802	24893	78970	2712	89886	89566	39639	83191	41446
Pos_31225	886	11		777	1	5	20.63	[M+H]+	346.09	20.63_346.1											55449	212490	112171	117001	167000	417314	211831	189336	3.83217	2.02295	2.11006	2.49889	1.26845	1.13375	4	66802	39587	63283	52124	223911	128684	298224	199140	139268	30830	139000	139585	178872	91567
Pos_33560	887	11		848	1	3	22.35	[M+H]+	262.054	22.35_262.1											2559	42346.8	16430.5	29183.5	17272	121862	33316.5	46156.5	16.5482	6.42067	11.4043	7.05545	1.92893	2.67233	5	2688	2449	2436	2663	19317	51292	39704	59074	2424	24266	36615	2417	11427	37616
Pos_31933	888	11		795	1	4	21.17	[M+H]+	251.09	21.17_251.1											78308.8	150100	125042	99305.8	159177	388609	229290	277976	1.91677	1.59679	1.26813	2.44136	1.44047	1.74633	1	45757	138404	65917	63157	401251	2529	114846	81775	92138	2285	308735	97012	235403	68001
Neg_4630	889	11		66		6	2.01	[M-H]-	355.135	2.01_355.1											11156754	10272381	1.2063e+07	9.96428e+06	1.12497e+07	2.82381e+07	1.87862e+07	1.27121e+07	-1.08609	1.08123	-1.11968	2.51013	1.66993	1.13	1	8.98853e+06	9.35415e+06	1.84895e+07	7.79481e+06	1.03815e+07	8.12174e+06	1.20963e+07	1.049e+07	7.67378e+06	1.22723e+07	1.30941e+07	1.5212e+07	8.49398e+06	1.27048e+07
Neg_34423	890	11		1088		4	37.6	[M-H]-	534.125	37.6_534.1											4274.19	4528.39	4156	4099.56	4009.37	87387.9	53417.1	9155.51	1.05947	-1.02844	-1.0426	21.7959	13.3231	2.28353	3	4623.67	4374.89	4244.28	3853.91	3841.23	3758.7	3621.43	6892.2	4418.82	4779.67	3070.55	4354.95	3630.77	4447.77
Pos_57869	891	11		1611	1	5	39.74	[M+H]+	177.054	39.74_177.1											2472.25	5273	3981.75	12989.2	10675.2	82836	26240	11507.8	2.13287	1.61058	5.25402	7.75963	2.45802	1.07798	4	2260	2623	2504	2502	10089	6139	2262	2602	2536	2630	8300	2461	29370	2383
Neg_6723	892	11	51	113		7	2.54	[M-H]-	207.015	2.54_207	Garcinia acid		C6H8O8	[M-H]-	207.015	-0.33443	tricarboxylic acids and derivatives	2	magma_HMDB		54644.8	609173	463265	1.50965e+06	144647	5.99074e+06	1.85255e+06	1.28692e+06	11.1479	8.47776	27.6266	41.4164	12.8074	8.89696	6	205818	4236.42	4639.64	3885.32	841838	1.10295e+06	121204	370693	504086	1.34064e+06	4698.27	3638.26	1.14303e+06	695194
Neg_34760	893	11		1107		3	38.22	[M-H]-	517.135	38.22_517.1											4240.38	4072.07	4067.82	6795.16	3754.03	12346.7	7352.79	5703.63	-1.04133	-1.04242	1.60249	3.28891	1.95864	1.51934	1	4748.23	3916.88	4283.35	4013.05	4744.52	3940.84	3748.6	3854.31	4121.38	3823.77	3477.68	4848.44	9011.95	9765.78
Neg_15169	894	11		374		2	13.06	[M-H]-	671.184	13.06_671.2											4333.65	7474.27	3736.18	6496.59	4280.51	26458.6	8815.26	11434.9	1.7247	-1.15992	1.4991	6.18118	2.05939	2.67138	3	3664.73	3923.09	4393.71	5353.09	3279.95	4463.58	9020.28	13133.3	4075.87	3016.55	3822.8	4029.49	14647.5	3459.8
Neg_29868	895	11		912		3	31	[M-H]-	725.192	31_725.2											10078.4	36427.6	19852.4	24334.1	17176.6	69186.3	31691.1	33663.3	3.6144	1.96978	2.41447	4.02793	1.84501	1.95983	3	8300.91	12942.6	9073.45	9996.82	37017.7	21727.2	40414.8	46550.6	13077.2	17917.5	23724.1	24690.6	30420	16261.6
Neg_27507	896	11		811		4	27.85	[M-H]-	725.195	27.85_725.2											6223.05	22440.6	11569.7	17549.9	10558	55028	29487.7	33803.9	3.60605	1.85916	2.82015	5.21197	2.79293	3.20173	5	4939.29	5943.05	4965.47	9044.4	31240.1	13083.1	23052.5	22386.8	8495.65	11353.9	13999.9	12429.3	17065	15096.3
Pos_34821	897	11		884	1	13	23.24	[M+H]+	197.044	23.24_197											405598	940556	538647	568243	692101	2009811	1.19323e+06	1310054	2.31894	1.32803	1.401	2.90393	1.72407	1.89287	2	446455	292301	351932	531703	1073807	726482	1138811	823126	459845	125074	1109260	460408	198942	755746
Pos_33893	898	11		858	1	13	22.61	[M+H]+	181.049	22.61_181											17573.8	275156	35611.5	73349.8	243964	1.05787e+06	486528	589165	15.6572	2.0264	4.17382	4.33616	1.99426	2.41497	5	12064	2294	11965	43972	464177	184932	281980	169533	67986	2392	2566	69502	2304	141434
Pos_17136	899	11		379	0.982349	6	11.21	[M+H]+	312.038	11.21_312											2589.25	32405.2	2415	36194	2434	173515	81249.8	31990	12.5153	-1.07215	13.9786	71.2881	33.3812	13.143	5	2590	2589	2595	2583	44615	15888	39881	29237	2467	2585	2288	2320	65227	2745
Pos_23328	900	11		558	1	10	16.25	[M+H]+	371.145	16.25_371.1											779793	1.7488e+06	790527	1.69289e+06	2.34027e+06	5.45972e+06	3.39601e+06	3026240	2.24264	1.01377	2.17095	2.33295	1.45112	1.29312	3	716044	799558	532824	1070745	1444751	1668791	1728783	2152864	986768	654950	927519	592871	1866929	1076921
Pos_20766	901	11		481	1	7	14.23	[M+H]+	238.043	14.23_238											2452	27223.2	16810.2	20108	81772.8	426146	219163	118308	11.1025	6.85573	8.20065	5.21134	2.68015	1.44678	5	2495	2588	2340	2385	49020	54777	2723	2373	2482	41669	20689	2401	2258	55187
Neg_15329	902	11	43	381		18	13.33	[M-H]-	299.078	13.33_299.1	4-Hydroxybenzoate-O-glucoside	C03993	C13H16O8	[M-H]-	299.077	1.17695	hydroxybenzoic acid derivatives	2	magma_kegg		360273	470072	420579	478206	501982	907654	738360	927556	1.30477	1.16739	1.32735	1.80814	1.47089	1.84779	0	531741	170431	167992	570926	199179	438364	578986	663759	594920	488635	439246	159513	726037	468684
Neg_30081	903	12		920		11	31.4	[M-H]-	680.179	31.4_680.2											381574	431843	325427	509248	299598	514805	538918	558058	1.13174	-1.17253	1.3346	1.71832	1.79881	1.86269	0	396622	439679	344179	345814	451108	428995	368743	478524	342091	361803	297437	300377	465959	486206
Neg_21726	904	12	82	589		11	20.06	[M-H]-	609.145	20.06_609.1	Flavonoid-di-glycoside(Kaempferol 3-O-beta-D-sophoroside (C12634), Rutin (C05625), Multinoside A (C18942))		C27H30O16	[M-H]-	609.146	-1.21153	flavonoid	3	magma_kegg		1.21252e+06	1.63217e+06	1.30476e+06	1.91095e+06	1.16704e+06	2.02371e+06	1.9551e+06	1.72969e+06	1.34609	1.07607	1.57601	1.73405	1.67526	1.48212	0	1.22285e+06	1.406e+06	931968	1.28928e+06	1.60262e+06	1.62693e+06	1.58177e+06	1.71736e+06	1.2005e+06	1.38316e+06	1.18699e+06	1.44839e+06	1.80313e+06	1.87566e+06
Neg_19422	905	12	78	520		36	17.76	[M-H]-	933.232	17.76_933.2	Kaempferol 3-O-caffeoyl-sophoroside 7-O-glucoside/ Quercetin 3-[p-coumaroyl-(->6)-glucosyl-(1->2)-glucosyl-(1->2)-glucoside]		C42H46O24	[M-H]-	933.231	0.942532	flavonoid	2	magma_HMDB		5.87457e+06	6.1777e+06	5.58433e+06	6.79596e+06	3.722e+06	8.92266e+06	7.76414e+06	7.01762e+06	1.0516	-1.05197	1.15684	2.39728	2.08602	1.88545	2	5.91316e+06	6.06387e+06	4.73888e+06	6.78237e+06	6.08401e+06	6.08152e+06	5.9459e+06	6.59936e+06	5.10036e+06	5.28185e+06	5.33973e+06	6.61538e+06	5.86968e+06	7.30988e+06
Neg_28570	906	12		856		14	29.3	[M-H]-	547.127	29.3_547.1											168852	161263	142277	203046	101973	255654	221665	222348	-1.04706	-1.18678	1.20251	2.50708	2.17377	2.18046	3	167222	195471	138474	174238	142822	140312	152295	209623	114958	103449	147794	202906	181372	228335
Neg_36484	907	12		1200		2	42.24	[M-H]-	591.172	42.24_591.2											102553	122892	106865	158944	125578	174285	145515	166877	1.19832	1.04204	1.54987	1.38786	1.15876	1.32887	0	130150	83131.1	116718	80213.1	121073	116256	119531	134706	100522	109135	91558	126243	155953	153603
Neg_26124	908	12		755		5	25.81	[M-H]-	581.188	25.81_581.2											135423	313963	238590	301449	255155	379151	320660	325960	2.31839	1.76181	2.22598	1.48596	1.25673	1.2775	2	112853	145604	140645	142590	360677	291509	275130	328537	264678	219696	230846	239139	289860	287139
Neg_20159	909	12		544		2	18.69	[M-H]-	349.104	18.69_349.1											5068.2	22835.3	15455.7	26391	10293.3	32649.4	34140.8	33531	4.5056	3.04953	5.20716	3.1719	3.31679	3.25754	6	9217.65	4792.69	3118.16	3144.32	18759.6	22686.6	22502.4	27392.6	19428.3	14248.9	15854	12291.5	29769.4	27429.2
Pos_61907	910	12		1778	1	3	46.63	[M+H]+	485.321	46.63_485.3											76240.5	172742	194124	264110	167538	282124	294415	294092	2.26575	2.54621	3.46417	1.68394	1.7573	1.75538	3	80876	61491	66611	95984	140925	146796	216129	187119	246053	159235	166690	204520	301416	195056
Pos_59556	911	12		1674	1	9	41.64	[M+H]+	679.221	41.64_679.2											324280	610405	616980	769974	528580	842213	839939	850841	1.88234	1.90262	2.37441	1.59335	1.58905	1.60967	1	341916	318190	306573	330440	561268	491981	832667	555705	730688	494090	579758	663384	643741	851566
Pos_38934	912	12		996	1	4	25.82	[M+H]+	605.183	25.82_605.2											82055.8	101159	70034	143798	129007	283626	235864	215214	1.23281	-1.17166	1.75244	2.19854	1.82831	1.66824	1	87375	61268	98546	81034	2335	2316	177913	222072	148188	2722	2457	126769	128835	135128
Pos_60853	913	12		1726	1	2	44	[M+H]+	489.352	44_489.4											69504	101266	80403.2	136916	110182	172181	151039	148932	1.45698	1.15681	1.96991	1.5627	1.37081	1.35169	0	76466	69046	59664	72840	100124	77008	125162	102770	123922	15266	87273	95152	140968	125022
Pos_4444	914	12		62	1	6	2.17	[M+H]+	342.139	2.17_342.1											1.62937e+06	8.56488e+06	6106922	9.27329e+06	9.59229e+06	1.73711e+07	1.16967e+07	1.06312e+07	5.25655	3.74802	5.69133	1.81094	1.21939	1.1083	3	1389344	899979	1781129	2447035	5554072	5997663	12712208	9995566	10397463	2728	4623245	9404252	9131308	10297412
Pos_10982	915	12		231	1	8	6.01	[M+H]+	254.086	6.01_254.1											93288.5	426434	200412	662512	275669	1234226	524270	712630	4.57113	2.1483	7.10176	4.47721	1.90181	2.5851	5	31243	18412	135126	188373	2324	575970	563743	563700	354475	2372	177150	267650	853568	372084
Pos_58523	916	12		1637	1	12	40.39	[M+H]+	435.125	40.39_435.1											75867	85387.2	78734	149362	98467	354072	211246	195144	1.12549	1.03779	1.96873	3.59584	2.14535	1.98182	2	52294	53347	124564	73263	2678	2595	189907	146369	179642	25220	2476	107598	187999	104430
Pos_3152	917	12		34	1	10	1.9	[M+H]+	365.986	1.9_366											660281	1.35592e+06	1.79845e+06	1.855e+06	1.21835e+06	2.6582e+06	2.33127e+06	3.28208e+06	2.05355	2.72377	2.80941	2.1818	1.91346	2.69387	5	1046789	590702	403251	600382	1120792	727371	1897220	1678287	1612641	1963926	1812306	1804934	1265314	1962176
Neg_32786	918	12		1016		4	34.64	[M-H]-	709.199	34.64_709.2											13949.2	52950	44352.1	53778.5	44371.9	102789	65213	86264.3	3.79591	3.17954	3.8553	2.31653	1.46969	1.94412	4	11900	15712.4	11961.1	16223.5	55461	35759.9	47080.5	73498.6	29565.4	41722.9	62777.9	43342.5	50942.9	49853.6
Neg_33209	919	12		1032		21	35.31	[M-H]-	823.139	35.31_823.1											295113	688254	604490	678111	532344	808455	836252	870754	2.33217	2.04833	2.2978	1.51867	1.57089	1.6357	3	327491	337375	262125	253461	569074	612137	705078	866728	534962	627553	628275	627169	556513	727293
Neg_36292	920	12		1190		5	41.65	[M-H]-	901.276	41.65_901.3											126392	228331	197582	271948	180737	279379	290059	290857	1.80652	1.56324	2.15162	1.54578	1.60487	1.60929	1	140139	131624	122406	111400	242122	220130	201769	249303	185196	204866	187807	212459	267342	227225
Neg_27030	921	12		794		6	27.15	[M-H]-	643.159	27.15_643.2											6138.28	28628.5	22769.3	32500	12842.3	44360.8	37557.3	41773	4.66393	3.70939	5.29463	3.45428	2.9245	3.25277	6	6259.85	8993.59	4404.35	4895.35	26499.2	26355.4	22556.2	39103.3	9824.05	34111.8	19935.3	27206.1	29581	36899.1
Neg_33503	922	12		1041		5	35.67	[M-H]-	553.239	35.67_553.2											4061.03	3642.19	12540.5	32729.5	30297.6	139880	105600	88803.5	-1.115	3.08802	8.05942	4.61686	3.48543	2.93104	5	3599.99	4451.16	3680.29	4512.69	3772.98	3572.27	3851.44	3372.06	3351.07	33536.4	3556.32	9718.3	63366.9	3005.11
Neg_34295	923	12		1082		3	37.25	[M-H]-	693.203	37.25_693.2											11368.1	45834.8	29518.5	46379.1	34439.8	149770	133240	108360	4.0319	2.59662	4.07977	4.34876	3.8688	3.14638	6	10611	11808.1	8710.38	14342.7	58536.8	36726.5	44923.3	43152.8	17087.2	36986.8	29991.7	34008.1	48357	44842.3
Neg_34991	924	12	71	1118		16	38.58	[M-H]-	723.214	38.58_723.2	Flavonol 3-O-beta-D-glucosyl-(1->2)-beta-D-glucosyl-(1->2)-beta-D-glucoside tri glycoside	C15582	C33H40O18	[M-H]-	723.214	-0.409284	Flavonoid	2	magma_kegg		797914	1.53077e+06	1.24606e+06	1.61427e+06	1.31457e+06	2.43272e+06	2.38673e+06	2.2689e+06	1.91847	1.56164	2.02311	1.85059	1.8156	1.72597	1	806414	882650	650750	851843	1.93222e+06	1.33772e+06	1.54056e+06	1.31259e+06	1.03927e+06	1.49723e+06	1.32182e+06	1.1259e+06	1.65593e+06	1.50777e+06
Neg_33853	925	12		1063		13	36.41	[M-H]-	723.214	36.41_723.2											643319	1.44582e+06	1.17224e+06	1.53877e+06	1.14053e+06	2.13823e+06	2.5067e+06	2.45877e+06	2.24744	1.82218	2.39192	1.87477	2.19784	2.15582	4	611250	701532	520449	740044	1.80678e+06	1.29538e+06	1.5056e+06	1.17552e+06	917800	1.39418e+06	1.2573e+06	1.11969e+06	1.92303e+06	1.23893e+06
Neg_35906	926	12		1166		2	40.52	[M-H]-	561.161	40.52_561.2											14474.2	64807.2	50424.3	71837.6	34234.8	89104.6	113692	95172.5	4.47744	3.48374	4.96316	2.60275	3.32094	2.78	6	12594.1	13925.3	12189.1	19188.2	88753.3	55981.3	61022.4	53471.9	36052.2	67697.2	48649.1	49298.7	76994.4	48560.4
Pos_1128	927	12		12	1	24	1.69	[M+H]+	236.904	1.69_236.9											3.79635e+06	9.51878e+06	7205937	7.57545e+06	5.9226e+06	1.18347e+07	1.08312e+07	8.61342e+06	2.50735	1.89812	1.99546	1.99822	1.8288	1.45433	1	3653983	4013508	3713569	3804325	9658965	8589409	9996082	9830682	7648179	8271846	5751885	7151838	8624544	5317653
Neg_15270	928	12	137	379		5	13.27	[M-H]-	341.088	13.27_341.1	1-Caffeoyl-beta-D-glucose/ Caffeic acid 3-glucoside (C10431)	C10433	C15H18O9	[M-H]-	341.088	-0.700699	hydroxycinnamic acid glycosides	2	magma_kegg		931446	2.20728e+06	1.94386e+06	1.92984e+06	1.18179e+06	3.49442e+06	2.75448e+06	2.49557e+06	2.36973	2.08693	2.07187	2.95689	2.33077	2.11169	6	954243	794074	699151	1.27832e+06	2.59352e+06	1.69627e+06	2.31636e+06	2.22296e+06	1.83115e+06	1.99903e+06	1.67424e+06	2.27103e+06	2.16346e+06	2.15241e+06
Neg_21097	929	12	99	567		8	19.52	[M-H]-	401.109	19.52_401.1	4-Hydroxy-5-(3',5'-dihydroxyphenyl)-valeric acid-O-glucuronide		C17H22O11	[M-H]-	401.109	0.183127	glucuronides	2	magma_HMDB		6.96447e+06	1.09778e+07	1.04978e+07	1.10942e+07	6.76543e+06	1.33846e+07	1.25046e+07	1.20262e+07	1.57626	1.50733	1.59297	1.97838	1.84831	1.7776	0	7.40746e+06	7.36656e+06	5.55447e+06	7.52941e+06	1.26818e+07	9.05447e+06	1.10221e+07	1.11529e+07	1.00789e+07	1.12563e+07	9.09813e+06	1.15578e+07	1.07679e+07	1.17209e+07
Neg_31485	930	12		963		6	32.78	[M-H]-	517.135	32.78_517.1											4116.79	49770.6	17353.6	54637.3	4364.89	153586	141083	55795.1	12.0897	4.21533	13.2718	35.1866	32.3222	12.7827	6	4715.45	3242.85	4280.27	4228.6	40582.2	56693.4	35614.6	66192.4	6603.85	43521.8	9691.6	9597.39	96474.6	67845.2
Neg_34242	931	12		1080		3	37.11	[M-H]-	487.124	37.11_487.1											3575.18	3963.64	3696.36	4186.93	3729.45	45764.6	56610.2	17486.4	1.10866	1.0339	1.17111	12.2711	15.1792	4.68874	3	3329.69	3291.94	3527.03	4152.05	3529.78	3030.99	4832.71	4461.08	4351.54	3119.79	4083.57	3230.55	4924.23	4774.24
Neg_28653	932	12		862		8	29.44	[M-H]-	503.12	29.44_503.1											4162.42	29928.6	4673.84	40389.9	3693.91	362940	497844	225579	7.1902	1.12287	9.70346	98.2536	134.774	61.0678	5	4147.6	4076.2	3949.4	4476.48	3691.73	4437.35	47760.1	63825.2	4884.17	4500.05	5259.97	4051.16	28144.7	94313.6
Neg_31798	933	12	141	979		9	33.28	[M-H]-	487.125	33.28_487.1	Phrymarolin I	C10737	C24H24O11	[M-H]-	487.125	0.771876	Lignan	2	magma_kegg		4367.11	57017.2	16620.1	36845.6	8278.4	557456	403427	165859	13.056	3.80573	8.43706	67.3386	48.7325	20.0351	6	4867.78	4335	5251.68	3013.99	47057.9	24628.3	58212.3	98170.3	17516.9	15059.2	15845.7	18058.6	74432.5	46727.3
Neg_35575	934	12	76	1145		6	39.79	[M-H]-	531.15	39.79_531.2	Flavonol 3-O-D-xylosylglucoside	C04068	C26H28O12	[M-H]-	531.151	-1.0449	Flavonoid	2	magma_kegg		15201	178286	111185	212819	34697.7	637682	439972	295203	11.7285	7.31433	14.0003	18.3782	12.6801	8.50784	6	18049	13787.4	15302.6	13665.1	111552	184812	152535	264244	85168.8	113056	131126	115391	173063	291939
Neg_32595	935	12	75	1009		13	34.36	[M-H]-	517.134	34.36_517.1	Medicarpin 3-O-glucoside-6'-malonate	C16224	C25H26O12	[M-H]-	517.135	-1.99174	Flavonoid(furanoisoflavonoids)	2	magma_kegg		8799.49	230060	165838	266770	35042.5	986051	841389	525925	26.1447	18.8463	30.3166	28.1387	24.0105	15.0082	6	13514.5	9300.03	3794.17	8589.3	145060	208855	220751	345576	104459	142701	190727	225464	271670	366078
Neg_35778	936	12		1156		2	40.14	[M-H]-	869.25	40.14_869.3											5082.61	13091.8	6742.59	25131.5	4152.36	78344	68033.2	39409.6	2.57579	1.3266	4.9446	18.8673	16.3842	9.49088	5	6061.17	4459.52	4355.18	5454.58	3561.79	11033.5	17637.8	20133.9	3098.12	7195.93	4806.64	11869.7	29664.7	30170.2
Neg_33670	937	12		1053		10	36.05	[M-H]-	693.203	36.05_693.2											113670	464966	331923	545558	290269	1.66201e+06	1.30984e+06	967173	4.09048	2.92005	4.79948	5.72575	4.51249	3.33199	6	152076	133782	84195.3	84628.4	347013	464120	440325	608405	256257	316845	343285	411304	480063	765424
Neg_29922	938	12		914		8	31.11	[M-H]-	679.188	31.11_679.2											14822.6	60415.2	37743.1	73262.2	40827.9	216200	187317	155022	4.07588	2.54631	4.94259	5.29539	4.58796	3.79697	6	22537.4	11105	12520.9	13127.2	60280	49490.6	56703.4	75186.6	25404.2	24358.2	48650.5	52559.3	76512.3	94722.3
Neg_31569	939	12		968		4	32.92	[M-H]-	843.272	32.92_843.3											38199.4	90219.4	61096.8	70612	50124	182171	115372	105947	2.3618	1.59942	1.84851	3.63441	2.30173	2.1137	4	36557.1	31107	32610.8	52522.8	78304.5	60738.3	104449	117386	65034.6	55465.9	51871.1	72015.8	78056.7	93097.1
Neg_14163	940	12		343		6	11.14	[M-H]-	207.03	11.14_207											11043.1	372477	161706	246499	92166.8	1.09631e+06	656383	416098	33.7295	14.6432	22.3216	11.8948	7.12168	4.51462	6	24855	3174.89	11253.9	4888.49	162841	403820	342320	580929	202022	142902	53894	248006	303788	307802
Neg_36115	941	12		1178		11	41.09	[M-H]-	899.261	41.09_899.3											248448	397155	286070	474000	224576	789783	717478	549958	1.59855	1.15143	1.90785	3.51677	3.19481	2.44887	3	287987	267647	225175	212982	369018	364696	375105	479802	254112	267400	259644	363124	425839	537960
Neg_35321	942	12		1131		9	39.01	[M-H]-	899.26	39.01_899.3											322637	621980	450704	739049	320050	1.1075e+06	1.10077e+06	952346	1.9278	1.39694	2.29065	3.46039	3.43937	2.97561	4	411348	340981	260400	277816	516626	570557	601252	799483	368006	433442	421113	580254	786617	818930
Neg_32101	943	12	77	992		17	33.75	[M-H]-	547.145	33.75_547.1	Puerarin xyloside	C17057	C26H28O13	[M-H]-	547.146	-0.729239	Flavonoid	2	magma_kegg		237081	832686	683899	994351	375769	1.63661e+06	1.68036e+06	1.37416e+06	3.51224	2.88466	4.19414	4.35536	4.47179	3.65693	6	261791	254945	189577	242012	588610	754228	826219	1.16169e+06	515355	603963	769734	846542	934297	1.21842e+06
Neg_33173	944	12	70	1031		31	35.31	[M-H]-	723.214	35.31_723.2	Flavonol 3-O-beta-D-glucosyl-(1->2)-beta-D-glucosyl-(1->2)-beta-D-glucoside	C15582	C33H40O18	[M-H]-	723.214	-0.324938	flavonoid	2	magma_kegg		8.78296e+06	1.92781e+07	1.62503e+07	2.17453e+07	1.43917e+07	2.81755e+07	2.76047e+07	2.52318e+07	2.19494	1.85021	2.47585	1.95776	1.9181	1.75322	2	9.75906e+06	9.47323e+06	8.29279e+06	7.60675e+06	1.6669e+07	1.83248e+07	1.88379e+07	2.32806e+07	1.439e+07	1.4859e+07	1.75121e+07	1.82403e+07	1.92924e+07	2.6536e+07
Neg_35068	945	12	73	1123		11	38.75	[M-H]-	561.161	38.75_561.2	Flavonol 3-O-beta-D-glucosyl-(1->2)-beta-D-glucoside	C15581	C27H30O13	[M-H]-	561.161	-0.775178	flavonoid	2	magma_kegg		314394	1.23493e+06	1.07386e+06	1.43199e+06	479084	1.75125e+06	1.93639e+06	1.75639e+06	3.92796	3.41566	4.55476	3.65543	4.04186	3.66615	6	334603	298257	329936	294780	963591	1.11501e+06	1.28098e+06	1.58012e+06	804836	1.00888e+06	1.15764e+06	1.32409e+06	1.28496e+06	1.72524e+06
Neg_36997	946	12		1227		2	45.06	[M-H]-	929.273	45.06_929.3											4076.35	155447	63140	109745	21801.3	258258	286428	251227	38.1339	15.4893	26.9223	11.846	13.1381	11.5235	6	3392.5	4295.77	4784.28	3832.86	170155	122787	182211	146637	40685.3	3969.54	84559.1	123346	126660	178006
Neg_36821	947	12		1217		2	44.23	[M-H]-	899.261	44.23_899.3											3848.73	12325.9	6218.59	13978.2	4178.56	50850	58967.6	42589.8	3.20258	1.61575	3.63189	12.1693	14.1119	10.1925	5	3593.16	3334.97	4046.95	4419.85	9130.22	10439.4	11299.5	18434.4	3323.12	7305.72	5928.75	8316.76	18152.5	21646.3
Neg_25131	948	12		722		4	24.61	[M-H]-	855.257	24.61_855.3											51289.8	70094.2	69166.5	91993.1	68964	141043	147583	135967	1.36663	1.34854	1.79359	2.04517	2.14	1.97157	2	61822.9	53558	44611.7	45166.8	70030.8	65626.9	64852.7	79866.2	62567.4	70742.6	68980.8	74375.1	84702.7	88710.8
Neg_27195	949	12	143	799		10	27.39	[M-H]-	567.208	27.39_567.2	Citrusin B		C27H36O13	[M-H]-	567.208	-0.756755	lignan glycosides	2	magma_HMDB		201102	520719	354385	549285	381645	872954	709840	706692	2.58933	1.76222	2.73138	2.28735	1.85995	1.8517	3	218932	185750	235616	164108	547742	521554	522653	490927	391082	261155	393625	371678	478055	628355
Neg_13685	950	12		331		2	10.47	[M-H]-	162.085	10.47_162.1											51605.8	119411	99421.8	129784	116710	230713	216566	192817	2.3139	1.92656	2.5149	1.97681	1.85559	1.6521	2	54410.8	55907	44360.8	51744.5	101770	120569	116507	138796	92298.2	95110.9	99240.1	111038	127402	131183
Neg_9188	951	12	60	195		9	3.85	[M-H]-	147.066	3.85_147.1	(S)-Mevalonic acid	C02104	C6H12O4	[M-H]-	147.066	0.142793	hydroxy fatty acids	2	magma_kegg		2.44391e+06	5.19153e+06	4.95164e+06	5.55392e+06	4.5585e+06	7.72632e+06	7.17429e+06	6.14671e+06	2.12427	2.02612	2.27256	1.69493	1.57383	1.34841	3	2.49723e+06	2.44629e+06	2.29037e+06	2.54174e+06	4.30538e+06	4.68375e+06	5.19656e+06	6.58042e+06	4.30475e+06	5.07385e+06	5.57173e+06	4.85622e+06	5.79133e+06	5.30404e+06
Neg_27264	952	12		802		3	27.48	[M-H]-	392.099	27.48_392.1											39530.2	76343.4	48686.3	71749.4	71833.2	150066	106696	112559	1.93126	1.23162	1.81505	2.0891	1.48532	1.56695	1	40891.1	38392.6	44445.1	34392.3	51262	68885.4	81647.2	103579	49464.5	56973.6	46671.4	41635.5	82582.5	95340
Pos_46963	953	12		1247	0.985948	6	30.96	[M+H]+	517.153	30.96_517.2											27128.5	60105.8	35919	62733	108268	217145	153945	142016	2.21559	1.32403	2.31244	2.00563	1.42189	1.31172	3	19753	21774	33351	33636	36015	55279	107585	41544	70493	35143	2431	35609	70693	48387
Pos_54266	954	12		1486	1	13	36.17	[M+H]+	727.258	36.17_727.3											452953	628100	560122	693824	782853	1.44308e+06	1.20113e+06	1.04173e+06	1.38668	1.2366	1.53178	1.84336	1.5343	1.33069	0	424363	554659	447001	385790	569955	535726	847302	559415	639763	519988	414856	665879	676496	751320
Neg_24344	955	12		688		5	23.51	[M-H]-	565.156	23.51_565.2											10158.8	55345	42346.8	35145.7	49934.1	184645	115495	105267	5.44797	4.16848	3.45962	3.69778	2.31294	2.10812	6	9668.02	11104.2	9554.99	10308.1	52853.2	53855.6	45710.5	68960.8	49176.4	44863.3	35456.9	39890.8	31929.1	35667.6
Pos_33381	956	12		843	1	10	22.21	[M+H]+	283.081	22.21_283.1											456942	905391	752605	801211	928396	2.06291e+06	1.50537e+06	1.68886e+06	1.98141	1.64705	1.75342	2.22202	1.62148	1.81912	1	446757	442634	471405	466974	660865	975306	1059749	925644	803087	789203	658940	759190	833867	787259
Pos_24136	957	12		581	0.961588	2	16.67	[M+H]+	269.102	16.67_269.1											199068	386860	291283	366829	379001	676348	536060	593820	1.94336	1.46324	1.84273	1.78455	1.4144	1.5668	0	207264	206267	165016	217724	312222	370889	479596	384732	325260	271497	247832	320543	361940	394032
Neg_29798	958	12		908		10	30.86	[M-H]-	615.208	30.86_615.2											28059.9	69962.6	49093.9	99079.3	78780.2	176137	148807	147047	2.49333	1.74961	3.531	2.2358	1.88889	1.86655	3	24717.2	38288.9	27190.8	22042.6	68091.4	61391	55970.7	94397.4	40370.5	32144.6	58619.8	65240.8	123940	70640.7
[truncated: 910 more rows]
[truncated: 18 more columns]

## Sheet: Table S8_LC_11dpi
Supplementary Excel, Table S8. LC-MS data of Broccoli leave at 11 dpi that corrrespondece to Figure 4b2.
[truncated: 1,869 more rows]
[truncated: 18 more columns]

## Sheet: Table S9_Mapping Number
Supplementary Excel, Table S9. Mapping of primary and secondary metabolites that corrrespondece to Figure 6.
[truncated: 187 more rows]
